# Supplementary material for: Telomere-to-telomere assemblies of 142 strains characterize the genome structural landscape in Saccharomyces cerevisiae
Source: Nat Genet. 2023 Jul 31;55(8):1390–9. doi: 10.1038/s41588-023-01459-y (PMC10412453; doi:10.1038/s41588-023-01459-y)
Supplement: Supplementary file 4 — Supplementary Tables 1–17. [file 41588_2023_1459_MOESM4_ESM.xlsx]

## Sheet: Table_summary
Table name	Description
Supplemenary Table 1	nuclear genome statistics and assembly accessions
Supplemenary Table 2	strain origin
Supplemenary Table 3	mito genome statistics and assembly accessions
Supplemenary Table 4	molecular clock
Supplemenary Table 5	SV list per strains
Supplemenary Table 6	SNP and SV per strain
Supplemenary Table 7	SV expression data
Supplemenary Table 8	aneuploidy in the ScRAP
Supplemenary Table 9	aneuploidy at the population level
Supplemenary Table 10	aneuploidy at the population level with NCR
Supplemenary Table 11	annotation statistics
Supplemenary Table 12	HGT
Supplemenary Table 13	tRNA 100 strains
Supplemenary Table 14	tRNA anticodon
Supplemenary Table 15	Ty insertion sites
Supplemenary Table 16	sequencing statistics
Supplemenary Table 17	subtelomeres

## Sheet: Supp Table 1
								Nuclear genome statistics and assembly accessions
strain_name	standardized_name	assembly	assembly.type	sequenced_as	original_Zygosity	ploidy	D.W.H	assembly_size	rDNA_adjusted_assembly_size	scaffolds	gaps	contigs	contigs_rDNAadjusted	telomeres	mean_telomere_length	reference_identity	project	best_assembler	study	bioproject_accession_raw_data	assembly_accession
CBS422a	AAB	AAB	haploid/collapsed assemblies	haploid	homozygous	1	Domesticated	12063471	12.02556	16	1	17	16	22	308.77272727272725	99.3519	de novo sequenced and assembled	Canu	This study	PRJEB50706	CASBKP01;GCA_949124225.1
CBS2165a	AAC	AAC_collapsed	haploid/collapsed assemblies	diploid	heterozygous	2	Domesticated	11969102	11.927957	16	1	17	17	32	321.84375	99.2692	de novo sequenced and assembled	Canu	This study	PRJEB50706	CASBKW01;GCA_949124335.1
CBS2165a	AAC	AAC_HP1	diploid assemblies	diploid	heterozygous	2	Domesticated	11844963	11.836511	16	2	18	18	31	319.7741935483871	99.2844	de novo sequenced and assembled	Canu	This study	PRJEB50706	CASBJL01;GCA_949122535.1
CBS2165a	AAC	AAC_HP2	diploid assemblies	diploid	heterozygous	2	Domesticated	11622345	11.613914	16	1	17	17	24	308.25	99.2767	de novo sequenced and assembled	SMARTdenovo	This study	PRJEB50706	CASBJD01;GCA_949123255.1
CLIB382_1b	AAR	AAR	haploid/collapsed assemblies	haploid	homozygous	1	Domesticated	11920395	11.894577	16	0	16	16	30	272.93333333333334	99.355	de novo sequenced and assembled	SMARTdenovo	This study	PRJEB50706	CASBKI01;GCA_949124305.1
YJM326_b	ABA	ABA	haploid/collapsed assemblies	haploid	homozygous	1	Human	12109277	12.087358	16	0	16	16	29	319.48275862068965	99.3404	de novo sequenced and assembled	Canu	This study	PRJEB50706	CASBKX01;GCA_949124355.1
YJM454_1b	ABH	ABH	haploid/collapsed assemblies	haploid	homozygous	1	Human	11911399	11.854205	16	0	16	16	24	116.45833333333333	99.2394	Re-assembled from public sequences	Canu	Istace; This study	PRJEB14774	CASBKK01;GCA_949124325.1
EM93_3	ACA	ACA	haploid/collapsed assemblies	haploid	homozygous	1	Wild	12292069	12.290878	16	0	16	16	32	418.40625	99.6452	de novo sequenced and assembled	Canu	Abou Saada; This study	PRJEB39456; PRJEB13017	CASBKZ01;GCA_949124315.1
CLIB483_1b	ACH	ACH	haploid/collapsed assemblies	haploid	homozygous	1	Domesticated	12167093	12.165311	16	0	16	16	32	362.3125	99.3977	de novo sequenced and assembled	Canu	This study	PRJEB50706	CASBKV01;GCA_949124295.1
PW5_b	ADE	ADE	haploid/collapsed assemblies	haploid	homozygous	1	Domesticated	11799794	11.774683	16	0	16	16	32	386.4375	99.0032	de novo sequenced and assembled	Canu	This study	PRJEB50706	CASBKC01;GCA_949124235.1
YJM981_b	ADI	ADI	haploid/collapsed assemblies	haploid	homozygous	1	Human	12927157	12.898986	16	0	16	16	24	453.1666666666667	99.4359	de novo sequenced and assembled	Canu	This study	PRJEB50706	CASBLI01;GCA_949124275.1
CLIB324_2	ADM	ADM_collapsed	haploid/collapsed assemblies	diploid	heterozygous	2	Domesticated	11867135	11.830537	16	7	23	23	9	112.66666666666667	99.198	Re-assembled from public sequences	Canu	Istace; This study	PRJEB14774	CASBLG01;GCA_949124375.1
CLIB324_2	ADM	ADM_HP1	diploid assemblies	diploid	heterozygous	2	Domesticated	11233962	11.211889	95	0	95	95	5	161.2	99.1964	Re-assembled from public sequences	SMARTdenovo	Istace; This study	PRJEB14774	CASBIV01;GCA_949123905.1
CLIB324_2	ADM	ADM_HP2	diploid assemblies	diploid	heterozygous	2	Domesticated	10930166	10.92224	157	0	157	157	1	74	99.2707	Re-assembled from public sequences	Canu	Istace; This study	PRJEB14774	CASBIL01;GCA_949121915.1
K12_2	ADQ	ADQ	haploid/collapsed assemblies	haploid	homozygous	1	Domesticated	11820343	11.75839	16	1	17	16	11	39.18181818181818	99.1305	Re-assembled from public sequences	Canu	Istace; This study	PRJEB14774	CASBKD01;GCA_949124215.1
T73_1b	ADS	ADS	haploid/collapsed assemblies	diploid	homozygous	2	Domesticated	11691449	11.644641	16	1	17	16	12	78.08333333333333	99.3866	Re-assembled from public sequences	Canu	Istace; This study	PRJEB14774	CASBKA01;GCA_949124145.1
CBS7962	AEG	AEG	haploid/collapsed assemblies	haploid	homozygous	1	Domesticated	11965478	11.945834	16	0	16	16	16	69	99.2466	Re-assembled from public sequences	Canu	Istace; This study	PRJEB14774	CASBKU01;GCA_949124055.1
CBS7964	AEH	AEH	haploid/collapsed assemblies	haploid	homozygous	1	Domesticated	12093243	12.074861	16	0	16	16	29	327.6896551724138	99.3352	de novo sequenced and assembled	SMARTdenovo	This study	PRJEB50706	CASBKS01;GCA_949124265.1
CBS1394	AEL	AEL_collapsed	haploid/collapsed assemblies	diploid	heterozygous	2	Domesticated	12078639	12.078639	17	0	17	17	26	312.2692307692308	99.2461	de novo sequenced and assembled	Canu	This study	PRJEB50706	CASBLE01;GCA_949124135.1
CBS1394	AEL	AEL_HP1	diploid assemblies	diploid	heterozygous	2	Domesticated	11872568	11.854265	21	0	21	21	23	413.6521739130435	99.2565	de novo sequenced and assembled	SMARTdenovo	This study	PRJEB50706	CASBJJ01;GCA_949123825.1
CBS1394	AEL	AEL_HP2	diploid assemblies	diploid	heterozygous	2	Domesticated	11492506	11.461365	32	0	32	32	14	382.2857142857143	99.2702	de novo sequenced and assembled	SMARTdenovo	This study	PRJEB50706	CASBIU01;GCA_949123955.1
CBS1509	AFH	AFH	haploid/collapsed assemblies	haploid	homozygous	1	Domesticated	12090586	12.051436	16	0	16	16	30	263.6	99.2087	de novo sequenced and assembled	Canu	This study	PRJEB50706	CASBKR01;GCA_949124075.1
CBS2183	AFI	AFI	haploid/collapsed assemblies	haploid	homozygous	1	Domesticated	11884701	11.884131	16	0	16	16	31	165.51612903225808	99.3743	de novo sequenced and assembled	Canu	This study	PRJEB50706	CASBKT01;GCA_949124405.1
CBS3012	AGA_1a	AGA_1a	haploid/collapsed assemblies	monosporic	homozygous	2	Domesticated	11760088	11.740064	16	0	16	16	32	326.625	99.4315	de novo sequenced and assembled	Canu	This study	PRJEB50706	CASBKH01;GCA_949124245.1
CBS2361	AGK	AGK	haploid/collapsed assemblies	haploid	homozygous	1	Wild	12078496	12.069224	16	0	16	16	31	260.5806451612903	99.334	de novo sequenced and assembled	Canu	This study	PRJEB50706	CASBLA01;GCA_949124045.1
CBS1586	AHG	AHG	haploid/collapsed assemblies	haploid	homozygous	1	Domesticated	11841448	11.799637	16	0	16	16	31	310.6774193548387	99.4475	de novo sequenced and assembled	Canu	This study	PRJEB50706	CASBKF01;GCA_949124395.1
CBS3081	AHL	AHL	haploid/collapsed assemblies	haploid	homozygous	1	Domesticated	12066693	12.003053	16	0	16	16	32	339.625	98.9352	de novo sequenced and assembled	Canu	This study	PRJEB50706	CASBKQ01;GCA_949124345.1
CBS2807	AIC	AIC	haploid/collapsed assemblies	haploid	homozygous	1	Domesticated	11871368	11.862213	16	0	16	16	28	237.35714285714286	99.3843	de novo sequenced and assembled	Canu	This study	PRJEB50706	CASBKG01;GCA_949124365.1
CBS2910	AIE	AIE	haploid/collapsed assemblies	haploid	homozygous	1	Human	11929080	11.909449	16	0	16	16	29	291.58620689655174	98.9607	de novo sequenced and assembled	SMARTdenovo	This study	PRJEB50706	CASBKB01;GCA_949124095.1
CBS457	AIF	AIF_collapsed	haploid/collapsed assemblies	diploid	heterozygous	2	Domesticated	12126785	12.112131	17	1	18	18	31	270.3225806451613	99.4398	de novo sequenced and assembled	SMARTdenovo	This study	PRJEB50706	CASBLH01;GCA_949124435.1
CBS457	AIF	AIF_HP1	diploid assemblies	diploid	heterozygous	2	Domesticated	11782691	11.764023	17	2	19	18	29	357.44827586206895	99.417	de novo sequenced and assembled	Canu	This study	PRJEB50706	CASBJQ01;GCA_949123985.1
CBS457	AIF	AIF_HP2	diploid assemblies	diploid	heterozygous	2	Domesticated	11612260	11.593836	16	9	25	25	25	387.6	99.4391	de novo sequenced and assembled	Canu	This study	PRJEB50706	CASBIY01;GCA_949121775.1
CBS1463	AIG	AIG	haploid/collapsed assemblies	haploid	homozygous	1	Domesticated	11952679	11.943465	16	3	19	19	15	302.8666666666667	99.3643	de novo sequenced and assembled	SMARTdenovo	This study	PRJEB50706	CASBKM01;GCA_949124105.1
MC9	AIS	AIS_collapsed	haploid/collapsed assemblies	diploid	heterozygous	2	Domesticated	12038230	12.014236	16	0	16	16	32	292.53125	99.3806	de novo sequenced and assembled	Canu	This study	PRJEB50706	CASBKL01;GCA_949124255.1
MC9	AIS	AIS_HP1	diploid assemblies	diploid	heterozygous	2	Domesticated	12022902	11.963789	16	1	17	17	30	317.2	99.3749	de novo sequenced and assembled	Canu	This study	PRJEB50706	CASBJG01;GCA_949122935.1
MC9	AIS	AIS_HP2	diploid assemblies	diploid	heterozygous	2	Domesticated	11443056	11.443056	16	7	23	23	20	308.05	98.6897	de novo sequenced and assembled	Canu	This study	PRJEB50706	CASBIO01;GCA_949123475.1
NPA02-1	AKH_1a	AKH_1a	haploid/collapsed assemblies	monosporic	homozygous	2	Domesticated	11815591	11.78192	16	0	16	16	28	367.35714285714283	99.0323	de novo sequenced and assembled	SMARTdenovo	This study	PRJEB50706	CASBJX01;GCA_949124285.1
CLQCA_05-006	AKR	AKR_collapsed	haploid/collapsed assemblies	diploid	heterozygous	2	Wild	11843924	11.798852	16	1	17	17	26	144.30769230769232	99.1458	Re-assembled from public sequences	Canu	Istace; This study	PRJEB14774	CASBKY01;GCA_949124165.1
CLQCA_05-006	AKR	AKR_HP1	diploid assemblies	diploid	heterozygous	2	Wild	11577519	11.54042	41	0	41	41	9	199.88888888888889	99.1697	Re-assembled from public sequences	SMARTdenovo	Istace; This study	PRJEB14774	CASBIW01;GCA_949121945.1
CLQCA_05-006	AKR	AKR_HP2	diploid assemblies	diploid	heterozygous	2	Wild	11108683	11.095084	63	0	63	63	4	193	99.2	Re-assembled from public sequences	SMARTdenovo	Istace; This study	PRJEB14774	CASBIQ01;GCA_949122005.1
CLQCA_19-011(1b)	ALH_1b	ALH_1b	haploid/collapsed assemblies	monosporic	heterozygous	2	Wild	11977170	11.953009	16	0	16	16	29	214.82758620689654	99.1951	de novo sequenced and assembled	Canu	This study	PRJEB50706	CASBKO01;GCA_949124175.1
CLQCA_19-011(1c)	ALH_1c	ALH_1c	haploid/collapsed assemblies	monosporic	heterozygous	1	Wild	11791157	11.78202	16	0	16	16	32	199.21875	99.2041	de novo sequenced and assembled	Canu	This study	PRJEB50706	CASBKE01;GCA_949124385.1
CLQCA_20-060	ALI	ALI_collapsed	haploid/collapsed assemblies	diploid	heterozygous	2	Wild	12254196	12.253647	17	1	18	18	31	206.67741935483872	98.9655	de novo sequenced and assembled	Canu	This study	PRJEB50706	CASBLC01;GCA_949124195.1
CLQCA_20-060	ALI	ALI_HP1	diploid assemblies	diploid	heterozygous	2	Wild	11894430	11.885349	16	3	19	19	27	218.96296296296296	98.9758	de novo sequenced and assembled	SMARTdenovo	This study	PRJEB50706	CASBJM01;GCA_949122675.1
CLQCA_20-060	ALI	ALI_HP2	diploid assemblies	diploid	heterozygous	2	Wild	11939752	11.878513	16	9	25	25	19	174.78947368421052	98.9886	de novo sequenced and assembled	Canu	This study	PRJEB50706	CASBJB01;GCA_949121605.1
21-4-116	ALS_1a	ALS_1a	haploid/collapsed assemblies	monosporic	homozygous	2	Wild	12069622	12.020226	16	0	16	16	31	271.48387096774195	99.4015	de novo sequenced and assembled	SMARTdenovo	This study	PRJEB50706	CASBLD01;GCA_949124125.1
EN14S01	AMH_1a	AMH_1a	haploid/collapsed assemblies	monosporic	homozygous	2	Wild	12175827	12.113646	16	0	16	16	32	416.59375	98.0037	de novo sequenced and assembled	Canu	This study	PRJEB50706	CASBJZ01;GCA_949124155.1
SJ5L12	AMM_1a	AMM_1a	haploid/collapsed assemblies	monosporic	homozygous	2	Wild	12672561	12.656287	16	0	16	16	32	579.8125	99.0933	de novo sequenced and assembled	Canu	This study	PRJEB50706	CASBKJ01;GCA_949124425.1
SJ5L14	AMP_1a	AMP_1a	haploid/collapsed assemblies	monosporic	heterozygous	2	Wild	12380288	12.311251	16	0	16	16	27	340.0740740740741	99.2959	de novo sequenced and assembled	Canu	This study	PRJEB50706	CASBKN01;GCA_949124115.1
YPS134	ANE	ANE	haploid/collapsed assemblies	diploid	homozygous	2	Wild	11882528	11.872315	16	7	23	22	12	104.33333333333333	99.1281	Re-assembled from public sequences	Canu	Istace; This study	PRJEB14774	CASBJY01;GCA_949124185.1
A-6	ANL	ANL_collapsed	haploid/collapsed assemblies	tetraploid	heterozygous	4	Domesticated	11783953	11.731969	16	0	16	16	32	605.6875	99.1897	de novo sequenced and assembled	Canu	This study	PRJEB50706	CASBLB01;GCA_949124415.1
A-6	ANL	ANL_HP	tetraploid assemblies	tetraploid	heterozygous	4	Domesticated	42141336	42.100499	185	0	185	185	59	533.7627118644068	99.2031	de novo sequenced and assembled	mixed	This study	PRJEB50706	CASBLR01;GCA_949122235.1
A-18	ANM	ANM_collapsed	haploid/collapsed assemblies	tetraploid	heterozygous	4	Domesticated	11949778	11.924145	16	2	18	18	32	639.84375	99.1782	de novo sequenced and assembled	SMARTdenovo	This study	PRJEB50706	CASBLF01;GCA_949124205.1
A-18	ANM	ANM_HP	tetraploid assemblies	tetraploid	heterozygous	4	Domesticated	57099456	57.041026	397	0	397	397	70	463.12857142857143	99.2116	de novo sequenced and assembled	mixed	This study	PRJEB50706	CASBLT01;GCA_949123435.1
VF8_(6)	APG	APG	haploid/collapsed assemblies	haploid	homozygous	1	Domesticated	12098357	12.065985	16	1	17	17	30	328.6	99.3735	de novo sequenced and assembled	Canu	This study	PRJEB50706	CASBNF01;GCA_949124575.1
CBS7539	AQG_2a	AQG_2a	haploid/collapsed assemblies	monosporic	heterozygous	1	Domesticated	12028136	12.018926	16	0	16	16	32	353.1875	99.3402	de novo sequenced and assembled	Canu	This study	PRJEB50706	CASBNM01;GCA_949124765.1
CBS4255	ASB	ASB_collapsed	haploid/collapsed assemblies	diploid	heterozygous	2	Human	12022992	12.000149	16	1	17	17	32	407.9375	99.3268	de novo sequenced and assembled	SMARTdenovo	This study	PRJEB50706	CASBNJ01;GCA_949124545.1
CBS4255	ASB	ASB_HP1	diploid assemblies	diploid	heterozygous	2	Human	12298730	12.29873	16	2	18	17	30	433.9	99.3354	de novo sequenced and assembled	Canu	This study	PRJEB50706	CASBJI01;GCA_949121555.1
CBS4255	ASB	ASB_HP2	diploid assemblies	diploid	heterozygous	2	Human	12078710	12.054562	16	3	19	19	26	387.7307692307692	99.3551	de novo sequenced and assembled	SMARTdenovo	This study	PRJEB50706	CASBJP01;GCA_949122135.1
CBS1489	ASG	ASG	haploid/collapsed assemblies	diploid	homozygous	2	Human	11894638	11.835305	16	0	16	16	32	378.6875	99.4358	de novo sequenced and assembled	SMARTdenovo	This study	PRJEB50706	CASBNB01;GCA_949124595.1
CLIB630	ASN	ASN_collapsed	haploid/collapsed assemblies	diploid	heterozygous	2	Domesticated	11828961	11.794083	16	5	21	20	4	306	99.1204	Re-assembled from public sequences	SMARTdenovo	Istace; This study	PRJEB14774	CASBNI01;GCA_949124585.1
CLIB630	ASN	ASN_HP1	diploid assemblies	diploid	heterozygous	2	Domesticated	11738374	11.734063	36	0	36	36	4	533.75	99.1348	Re-assembled from public sequences	SMARTdenovo	Istace; This study	PRJEB14774	CASBIZ01;GCA_949123005.1
CLIB630	ASN	ASN_HP2	diploid assemblies	diploid	heterozygous	2	Domesticated	11450408	11.440858	61	0	61	61	1	20	99.1797	Re-assembled from public sequences	Canu	Istace; This study	PRJEB14774	CASBIS01;GCA_949121655.1
UC10	ATM_1a	ATM_1a	haploid/collapsed assemblies	monosporic	homozygous	2	Domesticated	11906936	11.886917	16	0	16	16	31	219.61290322580646	99.4183	de novo sequenced and assembled	Canu	This study	PRJEB50706	CASBNN01;GCA_949124615.1
CECT1462	ATV	ATV_collapsed	haploid/collapsed assemblies	tetraploid	heterozygous	4	Domesticated	11963809	11.955831	16	1	17	17	27	236.74074074074073	99.3215	de novo sequenced and assembled	Canu	This study	PRJEB50706	CASBMT01;GCA_949124625.1
CECT1462	ATV	ATV_HP	tetraploid assemblies	tetraploid	heterozygous	4	Domesticated	32845401	32.829146	297	0	297	297	41	245.0731707317073	99.3097	de novo sequenced and assembled	mixed	This study	PRJEB50706	CASBLO01;GCA_949123835.1
CECT10266	AVB	AVB	haploid/collapsed assemblies	haploid	homozygous	1	Domesticated	11902943	11.843857	16	1	17	17	6	41.833333333333336	98.9161	Re-assembled from public sequences	Canu	Istace; This study	PRJEB14774	CASBMG01;GCA_949124775.1
YPS163	AVI_1a	AVI_1a	haploid/collapsed assemblies	monosporic	homozygous	2	Wild	12018964	11.97272	16	0	16	16	32	261.15625	99.1801	de novo sequenced and assembled	Canu	This study	PRJEB50706	CASBMI01;GCA_949124835.1
CH02	AVN	AVN_collapsed	haploid/collapsed assemblies	tetraploid	heterozygous	4	Domesticated	11789387	11.755642	16	0	16	16	32	600.71875	99.2081	de novo sequenced and assembled	Canu	This study	PRJEB50706	CASBMP01;GCA_949124485.1
CH02	AVN	AVN_HP	tetraploid assemblies	tetraploid	heterozygous	4	Domesticated	31401219	31.346623	211	0	211	211	37	434.02702702702703	99.1889	de novo sequenced and assembled	mixed	This study	PRJEB50706	CASBLN01;GCA_949122215.1
DJ71	BAD	BAD_collapsed	haploid/collapsed assemblies	triploid	heterozygous	3	Domesticated	12078722	12.057287	16	0	16	16	30	560.1333333333333	99.0869	de novo sequenced and assembled	Canu	This study	PRJEB50706	CASBOY01;GCA_949125245.1
DJ71	BAD	BAD_HP	triploid assemblies	triploid	heterozygous	3	Domesticated	13878470	13.87847	129	0	129	129	7	577.1428571428571	99.0723	de novo sequenced and assembled	mixed	This study	PRJEB50706	CASBJW01;GCA_949123715.1
DJ74	BAF	BAF_collapsed	haploid/collapsed assemblies	diploid	heterozygous	2	Domesticated	12025847	12.002787	17	0	17	17	29	385.2758620689655	99.0487	de novo sequenced and assembled	SMARTdenovo	This study	PRJEB50706	CASBNO01;GCA_949124855.1
DJ74	BAF	BAF_HP1	diploid assemblies	diploid	heterozygous	2	Domesticated	12039513	11.995497	22	0	22	22	28	355.82142857142856	99.0497	de novo sequenced and assembled	Canu	This study	PRJEB50706	CASBJR01;GCA_949123695.1
DJ74	BAF	BAF_HP2	diploid assemblies	diploid	heterozygous	2	Domesticated	12018206	11.995498	21	0	21	21	26	382.15384615384613	99.0458	de novo sequenced and assembled	Canu	This study	PRJEB50706	CASBJO01;GCA_949123945.1
SX1	BAG_1a	BAG_1a	haploid/collapsed assemblies	monosporic	homozygous	2	Wild	12062428	12.038213	16	0	16	16	32	227.9375	98.6531	de novo sequenced and assembled	Canu	This study	PRJEB50706	CASBME01;GCA_949124825.1
SX3	BAH	BAH	haploid/collapsed assemblies	diploid	homozygous	2	Wild	11861488	11.812425	16	2	18	18	10	56.7	98.6103	Re-assembled from public sequences	Canu	Istace; This study	PRJEB14774	CASBMK01;GCA_949124635.1
BJ6	BAI_1a	BAI_1a	haploid/collapsed assemblies	monosporic	homozygous	2	Wild	11868812	11.82358	16	0	16	16	32	348.53125	99.0315	de novo sequenced and assembled	Canu	This study	PRJEB50706	CASBMN01;GCA_949124515.1
BJ20	BAK_1a	BAK_1a	haploid/collapsed assemblies	monosporic	homozygous	2	Wild	11830897	11.810036	16	0	16	16	32	302.6875	99.025	de novo sequenced and assembled	Canu	This study	PRJEB50706	CASBMR01;GCA_949124465.1
HN6	BAL_1a	BAL_1a	haploid/collapsed assemblies	monosporic	homozygous	2	Wild	11971140	11.962071	16	0	16	16	32	239.90625	98.4921	de novo sequenced and assembled	SMARTdenovo	This study	PRJEB50706	CASBMO01;GCA_949124715.1
HN10	BAM	BAM	haploid/collapsed assemblies	diploid	homozygous	2	Wild	12155023	12.139029	16	9	25	25	1	61	98.8797	Re-assembled from public sequences	mixed	Istace; This study	PRJEB14774	CASBMJ01;GCA_949124505.1
HN16	BAP_1a	BAP_1a	haploid/collapsed assemblies	monosporic	homozygous	2	Wild	12232740	12.23274	16	2	18	18	32	258.28125	99.0432	de novo sequenced and assembled	Canu	This study	PRJEB50706	CASBNC01;GCA_949124535.1
HN19	BAQ_1a	BAQ_1a	haploid/collapsed assemblies	monosporic	homozygous	2	Wild	11968198	11.946168	16	0	16	16	32	292.40625	98.9228	de novo sequenced and assembled	Canu	This study	PRJEB50706	CASBMM01;GCA_949124725.1
CCY_21-4-102	BBF	BBF_collapsed	haploid/collapsed assemblies	diploid	heterozygous	2	Wild	12247159	12.238026	16	0	16	16	31	300.4193548387097	99.3279	de novo sequenced and assembled	SMARTdenovo	This study	PRJEB50706	CASBNQ01;GCA_949124735.1
CCY_21-4-102	BBF	BBF_HP1	diploid assemblies	diploid	heterozygous	2	Wild	12376148	12.376148	16	0	16	16	32	347.34375	99.3047	de novo sequenced and assembled	Canu	This study	PRJEB50706	CASBJU01;GCA_949123515.1
CCY_21-4-102	BBF	BBF_HP2	diploid assemblies	diploid	heterozygous	2	Wild	11781498	11.745723	16	4	20	20	28	330	99.3249	de novo sequenced and assembled	SMARTdenovo	This study	PRJEB50706	CASBJF01;GCA_949123975.1
IMB-53	BBL	BBL	haploid/collapsed assemblies	diploid	homozygous	2	Wild	11996832	11.955384	16	1	17	16	32	417.0625	99.1881	de novo sequenced and assembled	Canu	This study	PRJEB50706	CASBMW01;GCA_949124645.1
908	BBM_1a	BBM_1a	haploid/collapsed assemblies	monosporic	homozygous	2	Domesticated	11945347	11.919997	16	0	16	16	32	359.125	98.8671	de novo sequenced and assembled	Canu	This study	PRJEB50706	CASBML01;GCA_949124755.1
2281	BBT	BBT_collapsed	haploid/collapsed assemblies	triploid	heterozygous	3	Domesticated	12222508	12.194103	16	1	17	17	32	353.53125	99.2174	de novo sequenced and assembled	Canu	This study	PRJEB50706	CASBNG01;GCA_949124495.1
2281	BBT	BBT_HP	triploid assemblies	triploid	heterozygous	3	Domesticated	36373664	36.320043	80	0	80	80	76	320.0921052631579	99.2283	de novo sequenced and assembled	mixed	This study	PRJEB50706	CASBLP01;GCA_949122205.1
HE006	BCE_3a	BCE_3a	haploid/collapsed assemblies	monosporic	heterozygous	1	Human	11843729	11.834511	16	0	16	16	30	312.1666666666667	98.9578	de novo sequenced and assembled	Canu	This study	PRJEB50706	CASBMS01;GCA_949124745.1
HE015	BCN	BCN	haploid/collapsed assemblies	haploid	homozygous	1	Human	11870699	11.816052000000001	16	0	16	16	20	79.85	98.9263	Re-assembled from public sequences	Canu	Istace; This study	PRJEB14774	CASBMH01;GCA_949124525.1
36	BDC_1c	BDC_1c	haploid/collapsed assemblies	monosporic	heterozygous	1	Wild	12137032	12.096937	16	1	17	16	29	464.13793103448273	99.3022	de novo sequenced and assembled	Canu	This study	PRJEB50706	CASBNL01;GCA_949124805.1
57	BDF_1d	BDF_1d	haploid/collapsed assemblies	monosporic	heterozygous	1	Wild	12116088	12.116088	16	0	16	16	26	502.65384615384613	99.287	de novo sequenced and assembled	Canu	This study	PRJEB50706	CASBNE01;GCA_949124565.1
59	BDH_1b	BDH_1b	haploid/collapsed assemblies	monosporic	heterozygous	1	Wild	12090604	12.090604	16	0	16	16	31	372.1290322580645	99.3361	de novo sequenced and assembled	SMARTdenovo	This study	PRJEB50706	CASBNH01;GCA_949124685.1
MAJ_A	BDM_1a	BDM_1a	haploid/collapsed assemblies	monosporic	heterozygous	2	Wild	12249549	12.234386	16	1	17	17	32	287.71875	99.2077	de novo sequenced and assembled	SMARTdenovo	This study	PRJEB50706	CASBND01;GCA_949124785.1
MAJ_G	BDN_1c	BDN_1c	haploid/collapsed assemblies	monosporic	heterozygous	1	Wild	11682287	11.675023	16	1	17	16	25	175.6	99.0881	de novo sequenced and assembled	Canu	This study	PRJEB50706	CASBMU01;GCA_949124815.1
CLIB653	BEM	BEM_collapsed	haploid/collapsed assemblies	tetraploid	heterozygous	4	Domesticated	11881333	11.881333	16	2	18	18	31	493.61290322580646	99.182	de novo sequenced and assembled	Canu	This study	PRJEB50706	CASBNR01;GCA_949124795.1
CLIB653	BEM	BEM_HP	tetraploid assemblies	tetraploid	heterozygous	4	Domesticated	35839082	35.822053	211	0	211	211	46	393.54347826086956	99.2394	de novo sequenced and assembled	mixed	This study	PRJEB50706	CASBLQ01;GCA_949123935.1
EXF-5871	BFH	BFH_collapsed	haploid/collapsed assemblies	diploid	heterozygous	2	Domesticated	12149535	12.109532	16	0	16	16	32	402.3125	99.1877	de novo sequenced and assembled	Canu	This study	PRJEB50706	CASBNK01;GCA_949124705.1
EXF-5871	BFH	BFH_HP1	diploid assemblies	diploid	heterozygous	2	Domesticated	12034711	12.003679	16	4	20	20	28	423.89285714285717	99.1792	de novo sequenced and assembled	Canu	This study	PRJEB50706	CASBJT01;GCA_949123585.1
EXF-5871	BFH	BFH_HP2	diploid assemblies	diploid	heterozygous	2	Domesticated	11910531	11.901418	16	1	17	16	22	413.04545454545456	99.201	de novo sequenced and assembled	SMARTdenovo	This study	PRJEB50706	CASBJE01;GCA_949122065.1
EXF-7197	BFP_1a	BFP_1a	haploid/collapsed assemblies	monosporic	homozygous	2	Wild	11877387	11.833658	16	0	16	16	32	267.75	99.3615	de novo sequenced and assembled	Canu	This study	PRJEB50706	CASBNA01;GCA_949124665.1
CLIB561	BGN_3a	BGN_3a	haploid/collapsed assemblies	monosporic	heterozygous	1	Domesticated	12071171	12.061984	16	0	16	16	29	685.7586206896551	99.163	de novo sequenced and assembled	Canu	This study	PRJEB50706	CASBMX01;GCA_949124675.1
CLIB562	BGP_1a	BGP_1a	haploid/collapsed assemblies	monosporic	heterozygous	1	Domesticated	11927613	11.860536	16	0	16	16	32	350.96875	99.1906	de novo sequenced and assembled	mixed	This study	PRJEB50706	CASBMV01;GCA_949124655.1
CLIB1071	BHH	BHH	haploid/collapsed assemblies	diploid	homozygous	2	Domesticated	11994015	11.984716	16	2	18	17	10	70.2	99.2814	Re-assembled from public sequences	Canu	Istace; This study	PRJEB14774	CASBMZ01;GCA_949124695.1
BJ4	BJ4	BJ4	haploid/collapsed assemblies	monosporic	homozygous	2	Wild	11888108	11.882552	16	0	16	16	16	249.8125	99.1465	Public assemblies	NA	Bendixsen	PRJEB38713; PRJNA396809	GCA_903819145.2
DBVPG1608	BLD_1a	BLD_1a	haploid/collapsed assemblies	monosporic	homozygous	2	Domesticated	11820354	11.78022	16	0	16	16	32	373.90625	99.4332	de novo sequenced and assembled	Canu	This study	PRJEB50706	CASBMF01;GCA_949124555.1
UWOPS03-433.3	BMB	BMB	haploid/collapsed assemblies	diploid	homozygous	2	Wild	11830859	11.812567	16	0	16	16	32	230.21875	99.0114	de novo sequenced and assembled	Canu	Abou Saada; This study	PRJEB39456; PRJEB13017	CASBMY01;GCA_949124605.1
UWOPS03-459.1	BMC_2a	BMC_2a	haploid/collapsed assemblies	monosporic	homozygous	2	Wild	11832229	11.797475	16	0	16	16	31	195.06451612903226	99.0107	de novo sequenced and assembled	SMARTdenovo	This study	PRJEB50706	CASBMQ01;GCA_949124475.1
DBVPG1841	BPG	BPG	haploid/collapsed assemblies	diploid	homozygous	2	Domesticated	12099820	12.031912	16	0	16	16	31	270.1290322580645	99.4076	de novo sequenced and assembled	Canu	This study	PRJEB50706	CASBNP01;GCA_949124845.1
DBVPG1861	BPK	BPK_collapsed	haploid/collapsed assemblies	diploid	heterozygous	2	Wild	11676123	11.66702	16	0	16	16	29	309.9310344827586	99.4296	de novo sequenced and assembled	SMARTdenovo	This study	PRJEB50706	CASBOC01;GCA_949124965.1
DBVPG1861	BPK	BPK_HP1	diploid assemblies	diploid	heterozygous	2	Wild	12060103	12.009739	19	0	19	19	30	310.23333333333335	99.4385	de novo sequenced and assembled	SMARTdenovo	This study	PRJEB50706	CASBJV01;GCA_949123385.1
DBVPG1861	BPK	BPK_HP2	diploid assemblies	diploid	heterozygous	2	Wild	11404994	11.371248	24	0	24	24	18	294.6666666666667	99.4575	de novo sequenced and assembled	SMARTdenovo	This study	PRJEB50706	CASBIX01;GCA_949123965.1
YS8(E)	BTE	BTE_collapsed	haploid/collapsed assemblies	tetraploid	heterozygous	4	Domesticated	12101048	12.080629	16	1	17	17	30	301.76666666666665	99.314	de novo sequenced and assembled	Canu	This study	PRJEB50706	CASBOT01;GCA_949124925.1
YS8(E)	BTE	BTE_HP	tetraploid assemblies	tetraploid	heterozygous	4	Domesticated	47741338	47.69002	151	0	151	151	101	312.05940594059405	99.3494	de novo sequenced and assembled	mixed	This study	PRJEB50706	CASBLS01;GCA_949122555.1
BY4742	BY4742	BY4742	haploid/collapsed assemblies	haploid	homozygous	1	Laboratory	12165468	12.111762	16	0	16	16	23	153.65217391304347	99.9791	Public assemblies	NA	Shao	PRJNA429985	GCA_003086655.1
B-17	CAS_1a	CAS_1a	haploid/collapsed assemblies	monosporic	homozygous	2	Domesticated	11930055	11.879893	16	1	17	17	32	186.65625	99.3793	de novo sequenced and assembled	Canu	This study	PRJEB50706	CASBOH01;GCA_949125665.1
1	CBK	CBK	haploid/collapsed assemblies	haploid	homozygous	1	Wild	12250244	12.192951	16	1	17	17	32	348.5625	99.6111	de novo sequenced and assembled	Canu	This study	PRJEB50706	CASBOX01;GCA_949125905.1
3	CBM	CBM_collapsed	haploid/collapsed assemblies	diploid	heterozygous	2	Wild	11970652	11.904013	16	10	26	25	0	NA	99.38	Re-assembled from public sequences	Canu	Istace; This study	PRJEB14774	CASBPF01;GCA_949125735.1
3	CBM	CBM_HP1	diploid assemblies	diploid	heterozygous	2	Wild	10328542	10.325375	244	0	244	244	0	NA	99.4487	Re-assembled from public sequences	Canu	Istace; This study	PRJEB14774	CASBIH01;GCA_949122525.1
3	CBM	CBM_HP2	diploid assemblies	diploid	heterozygous	2	Wild	9983299	9.98251	247	0	247	247	0	NA	99.4377	Re-assembled from public sequences	Canu	Istace; This study	PRJEB14774	CASBIF01;GCA_949121635.1
CLQCA_20-156	CCC_1a	CCC_1a	haploid/collapsed assemblies	monosporic	homozygous	2	Wild	11862453	11.815847	16	0	16	16	32	409.9375	99.1127	de novo sequenced and assembled	Canu	This study	PRJEB50706	CASBNU01;GCA_949124955.1
VKM_Y-504:S	CCN	CCN	haploid/collapsed assemblies	diploid	homozygous	2	Wild	11885734	11.845209	16	0	16	16	32	345.25	99.0088	de novo sequenced and assembled	Canu	Abou Saada; This study	PRJEB39456; PRJEB13017	CASBNV01;GCA_949125475.1
Ksc2-2B	CCQ_1a	CCQ_1a	haploid/collapsed assemblies	monosporic	homozygous	2	Wild	11956162	11.923174	16	0	16	16	32	423.46875	99.0809	de novo sequenced and assembled	Canu	This study	PRJEB50706	CASBNS01;GCA_949125505.1
S11F3-6B	CCT_1a	CCT_1a	haploid/collapsed assemblies	monosporic	homozygous	2	Wild	12357081	12.325218	16	0	16	16	31	435	99.1194	de novo sequenced and assembled	Canu	This study	PRJEB50706	CASBOW01;GCA_949125495.1
S8BM-32-4D(a)	CDA	CDA	haploid/collapsed assemblies	haploid	homozygous	1	Wild	12102675	12.084645	16	0	16	16	28	246.64285714285714	99.1076	de novo sequenced and assembled	SMARTdenovo	This study	PRJEB50706	CASBOG01;GCA_949125565.1
N3.00-7A	CDG_1a	CDG_1a	haploid/collapsed assemblies	monosporic	homozygous	2	Domesticated	12193818	12.134614	16	0	16	16	26	212	99.0855	de novo sequenced and assembled	Canu	This study	PRJEB50706	CASBOM01;GCA_949126065.1
UCD_61-190-6A	CDN_1a	CDN_1a	haploid/collapsed assemblies	monosporic	homozygous	2	Wild	11865127	11.856735	16	0	16	16	32	367.1875	99.1174	de novo sequenced and assembled	Canu	This study	PRJEB50706	CASBNZ01;GCA_949125275.1
GE14S01-7B	CEI_1a	CEI_1a	haploid/collapsed assemblies	monosporic	homozygous	2	Wild	11996716	11.978513	16	0	16	16	31	358.61290322580646	98.0131	de novo sequenced and assembled	Canu	This study	PRJEB50706	CASBOA01;GCA_949124885.1
JCM_3529-7B	CEL_1a	CEL_1a	haploid/collapsed assemblies	monosporic	homozygous	2	Domesticated	11891469	11.882376	16	2	18	18	32	199.9375	99.1854	de novo sequenced and assembled	SMARTdenovo	This study	PRJEB50706	CASBOJ01;GCA_949125365.1
CEN.PK113-7D	CENPK1137D	CENPK1137D	haploid/collapsed assemblies	haploid	homozygous	1	Laboratory	12188008	12.134895	16	0	16	16	7	338.14285714285717	99.7249	Public assemblies	NA	Jenjaroenpun	PRJNA398797; SRP012047	CP022966-CP022981
MUCL_30909-2C	CEQ_1a	CEQ_1a	haploid/collapsed assemblies	monosporic	homozygous	2	Domesticated	11982662	11.975554	16	0	16	16	32	423.3125	99.13	de novo sequenced and assembled	SMARTdenovo	This study	PRJEB50706	CASBNW01;GCA_949124935.1
Dji2-2A(a)	CFA	CFA	haploid/collapsed assemblies	diploid	homozygous	2	Domesticated	11827564	11.785874	16	0	16	16	22	179	99.0186	Re-assembled from public sequences	Canu	Istace; This study	PRJEB14774	CASBNX01;GCA_949124865.1
4.5_WLP530	CFC	CFC_collapsed	haploid/collapsed assemblies	tetraploid	heterozygous	4	Domesticated	11855947	11.84745	16	3	19	19	25	333.88	99.3394	de novo sequenced and assembled	SMARTdenovo	This study	PRJEB50706	CASBOS01;GCA_949125035.1
4.5_WLP530	CFC	CFC_HP	tetraploid assemblies	tetraploid	heterozygous	4	Domesticated	21331923	21.328846	274	0	274	274	12	326.4166666666667	99.3015	de novo sequenced and assembled	mixed	This study	PRJEB50706	CASBLJ01;GCA_949122505.1
6.2_WLP570	CFF	CFF_collapsed	haploid/collapsed assemblies	diploid	heterozygous	2	Domesticated	12073622	12.017533	16	8	24	24	9	75.66666666666667	99.2755	Re-assembled from public sequences	Canu	Istace; This study	PRJEB14774	CASBPC01;GCA_949125025.1
6.2_WLP570	CFF	CFF_HP1	diploid assemblies	diploid	heterozygous	2	Domesticated	11322207	11.309414	171	0	171	171	3	103	99.3182	Re-assembled from public sequences	Canu	Istace; This study	PRJEB14774	CASBIR01;GCA_949123105.1
6.2_WLP570	CFF	CFF_HP2	diploid assemblies	diploid	heterozygous	2	Domesticated	10787791	10.756335	165	0	165	165	3	42.333333333333336	99.3421	Re-assembled from public sequences	Canu	Istace; This study	PRJEB14774	CASBIK01;GCA_949123195.1
UCD_40-255	CFS	CFS	haploid/collapsed assemblies	triploid	homozygous	3	Domesticated	11838738	11.815549	16	0	16	16	31	550.5806451612904	99.4171	de novo sequenced and assembled	Canu	This study	PRJEB50706	CASBOL01;GCA_949125725.1
VNL3	CGH_1	CGH_1_collapsed	haploid/collapsed assemblies	triploid	heterozygous	3	Domesticated	12103758	12.058765	16	1	17	17	32	316.5	99.1588	de novo sequenced and assembled	NA	This study	PRJEB50706	CASBOZ01;GCA_949125895.1
VNL3	CGH_1	CGH_1_HP	triploid assemblies	triploid	heterozygous	3	Domesticated	28796060	28.79606	109	0	109	109	44	279.95454545454544	99.1621	de novo sequenced and assembled	NA	This study	PRJEB50706	CASBLK01;GCA_949123915.1
VNL3	CGH_3	CGH_3_collapsed	haploid/collapsed assemblies	triploid	heterozygous	3	Domesticated	11800568	11.779487	16	2	18	18	29	312.55172413793105	99.1728	de novo sequenced and assembled	NA	This study	PRJEB50706	CASBNT01;GCA_949125285.1
VNL3	CGH_3	CGH_3_HP	triploid assemblies	triploid	heterozygous	3	Domesticated	10082363	10.073167	26	0	26	26	16	280.875	99.1848	de novo sequenced and assembled	NA	This study	PRJEB50706	CASBIG01;GCA_949123285.1
SC_32_F._Dromer_IP	CHS_3a	CHS_3a	haploid/collapsed assemblies	monosporic	heterozygous	1	Human	12047948	11.98271	16	0	16	16	29	258	99.3409	de novo sequenced and assembled	Canu	This study	PRJEB50706	CASBON01;GCA_949125775.1
Ponton_11	CIC	CIC_collapsed	haploid/collapsed assemblies	diploid	heterozygous	2	Human	11962569	11.934622	16	10	26	26	0	NA	99.219	Re-assembled from public sequences	Canu	Istace; This study	PRJEB14774	CASBPB01;GCA_949124945.1
Ponton_11	CIC	CIC_HP1	diploid assemblies	diploid	heterozygous	2	Human	11202550	11.199823	188	0	188	188	2	32	99.2632	Re-assembled from public sequences	Canu	Istace; This study	PRJEB14774	CASBIP01;GCA_949124035.1
Ponton_11	CIC	CIC_HP2	diploid assemblies	diploid	heterozygous	2	Human	10736640	10.727559	208	0	208	208	1	59	99.2675	Re-assembled from public sequences	Canu	Istace; This study	PRJEB14774	CASBIJ01;GCA_949123295.1
PB12	CIH	CIH_collapsed	haploid/collapsed assemblies	diploid	heterozygous	2	Human	11917522	11.912348	17	6	23	23	22	357.1363636363636	99.2837	de novo sequenced and assembled	SMARTdenovo	This study	PRJEB50706	CASBOR01;GCA_949125675.1
PB12	CIH	CIH_HP1	diploid assemblies	diploid	heterozygous	2	Human	11928229	11.918116	49	0	49	49	18	299.8333333333333	99.2777	de novo sequenced and assembled	Canu	This study	PRJEB50706	CASBJK01;GCA_949123645.1
PB12	CIH	CIH_HP2	diploid assemblies	diploid	heterozygous	2	Human	11787000	11.777134	97	0	97	97	9	296.22222222222223	99.2982	de novo sequenced and assembled	Canu	This study	PRJEB50706	CASBJA01;GCA_949123155.1
malade_98_1655/125391	CKB	CKB_collapsed	haploid/collapsed assemblies	diploid	heterozygous	2	Human	11838583	11.810636	16	0	16	16	32	372.3125	99.4185	de novo sequenced and assembled	Canu	This study	PRJEB50706	CASBOD01;GCA_949125415.1
malade_98_1655/125391	CKB	CKB_HP1	diploid assemblies	diploid	heterozygous	2	Human	11512571	11.490435	17	0	17	17	27	354.7037037037037	99.432	de novo sequenced and assembled	SMARTdenovo	This study	PRJEB50706	CASBIT01;GCA_949121765.1
malade_98_1655/125391	CKB	CKB_HP2	diploid assemblies	diploid	heterozygous	2	Human	10881423	10.835836	29	0	29	29	16	344.6875	99.4469	de novo sequenced and assembled	SMARTdenovo	This study	PRJEB50706	CASBIM01;GCA_949122425.1
K10	CLL	CLL_collapsed	haploid/collapsed assemblies	diploid	heterozygous	2	Domesticated	11914925	11.905739	16	4	20	20	31	269.5806451612903	99.1569	de novo sequenced and assembled	SMARTdenovo	This study	PRJEB50706	CASBOO01;GCA_949125335.1
K10	CLL	CLL_HP1	diploid assemblies	diploid	heterozygous	2	Domesticated	11816340	11.807158	29	0	29	29	25	267	99.1754	de novo sequenced and assembled	SMARTdenovo	This study	PRJEB50706	CASBJH01;GCA_949123655.1
K10	CLL	CLL_HP2	diploid assemblies	diploid	heterozygous	2	Domesticated	10628533	10.594229	90	0	90	90	15	259.3333333333333	99.2009	de novo sequenced and assembled	SMARTdenovo	This study	PRJEB50706	CASBII01;GCA_949121745.1
K14	CLN	CLN	haploid/collapsed assemblies	diploid	homozygous	2	Domesticated	11983768	11.983768	16	0	16	16	32	293.8125	99.1904	de novo sequenced and assembled	Canu	This study	PRJEB50706	CASBOK01;GCA_949124915.1
RIB6001	CMF	CMF_collapsed	haploid/collapsed assemblies	diploid	heterozygous	2	Domesticated	11978339	11.962506	16	0	16	16	30	409.23333333333335	99.1381	de novo sequenced and assembled	Canu	This study	PRJEB50706	CASBOU01;GCA_949125345.1
RIB6001	CMF	CMF_HP1	diploid assemblies	diploid	heterozygous	2	Domesticated	11993562	11.993562	17	2	19	19	27	388.4074074074074	99.1695	de novo sequenced and assembled	Canu	This study	PRJEB50706	CASBJS01;GCA_949121785.1
RIB6001	CMF	CMF_HP2	diploid assemblies	diploid	heterozygous	2	Domesticated	11135911	11.135911	16	12	28	28	21	383.9047619047619	99.2	de novo sequenced and assembled	Canu	This study	PRJEB50706	CASBIN01;GCA_949122415.1
SM.8.2.C13	CNB_1a	CNB_1a	haploid/collapsed assemblies	monosporic	heterozygous	1	Domesticated	12119584	12.101575	16	1	17	17	31	475.2903225806452	99.3431	de novo sequenced and assembled	Canu	This study	PRJEB50706	CASBOV01;GCA_949124905.1
RP11.4.11	CNT	CNT_collapsed	haploid/collapsed assemblies	diploid	heterozygous	2	Domesticated	12244552	12.200836	17	3	20	19	16	142.6875	99.2285	Re-assembled from public sequences	Canu	Istace; This study	PRJEB14774	CASBPE01;GCA_949126085.1
RP11.4.11	CNT	CNT_HP1	diploid assemblies	diploid	heterozygous	2	Domesticated	12126941	12.049295	28	0	28	28	14	119.64285714285714	99.2979	Re-assembled from public sequences	Canu	Istace; This study	PRJEB14774	CASBJN01;GCA_949123065.1
RP11.4.11	CNT	CNT_HP2	diploid assemblies	diploid	heterozygous	2	Domesticated	11559305	11.552032	45	0	45	45	5	115.2	99.2815	Re-assembled from public sequences	SMARTdenovo	Istace; This study	PRJEB14774	CASBJC01;GCA_949123545.1
906	CPA_1a	CPA_1a	haploid/collapsed assemblies	monosporic	heterozygous	2	Domesticated	12310174	12.296236	16	0	16	16	32	232.46875	98.9312	de novo sequenced and assembled	Canu	This study	PRJEB50706	CASBOP01;GCA_949124875.1
1560	CPG_1a	CPG_1a	haploid/collapsed assemblies	monosporic	homozygous	1	Wild	12091771	12.018244	16	0	16	16	32	275.15625	99.0209	de novo sequenced and assembled	Canu	This study	PRJEB50706	CASBOF01;GCA_949125375.1
LCBG-3D6	CPI_1c	CPI_1c	haploid/collapsed assemblies	monosporic	heterozygous	1	Domesticated	12035483	11.978497	16	3	19	19	24	315.9166666666667	99.0082	de novo sequenced and assembled	SMARTdenovo	This study	PRJEB50706	CASBOB01;GCA_949125765.1
FTPW4	CPS	CPS_collapsed	haploid/collapsed assemblies	triploid	heterozygous	3	Domesticated	12238627	12.186897	17	1	18	18	31	530.4516129032259	99.0055	de novo sequenced and assembled	Canu	This study	PRJEB50706	CASBPD01;GCA_949125785.1
FTPW4	CPS	CPS_HP	triploid assemblies	triploid	heterozygous	3	Domesticated	31486056	31.441876	133	0	133	133	53	475.9622641509434	99.012200000000007	de novo sequenced and assembled	mixed	This study	PRJEB50706	CASBLL01;GCA_949123795.1
MTF2552	CQI_4a	CQI_4a	haploid/collapsed assemblies	monosporic	heterozygous	2	Domesticated	11765885	11.757273	16	1	17	17	28	282.7142857142857	99.2267	de novo sequenced and assembled	Canu	This study	PRJEB50706	CASBNY01;GCA_949126015.1
CEY647	CQS_1a	CQS_1a	haploid/collapsed assemblies	monosporic	homozygous	2	Wild	12073726	12.044477	16	0	16	16	32	294.875	98.8572	de novo sequenced and assembled	SMARTdenovo	This study	PRJEB50706	CASBOE01;GCA_949124895.1
SC2-37	CRB_1a	CRB_1a	haploid/collapsed assemblies	monosporic	homozygous	2	Domesticated	11869610	11.838771	16	0	16	16	31	325.7741935483871	99.4165	de novo sequenced and assembled	Canu	This study	PRJEB50706	CASBOQ01;GCA_949125755.1
CLQCA_17-111	CRE	CRE_collapsed	haploid/collapsed assemblies	triploid	heterozygous	3	Wild	12049131	12.020814	17	1	18	18	30	276.56666666666666	99.2233	de novo sequenced and assembled	SMARTdenovo	This study	PRJEB50706	CASBPA01;GCA_949125295.1
CLQCA_17-111	CRE	CRE_HP	triploid assemblies	triploid	heterozygous	3	Wild	31910067	31.892589	104	0	104	104	56	246.94642857142858	99.2292	de novo sequenced and assembled	mixed	This study	PRJEB50706	CASBLM01;GCA_949123125.1
C-6	CRL	CRL	haploid/collapsed assemblies	diploid	homozygous	2	Domesticated	11954723	11.915596	16	0	16	16	32	409.25	99.4201	de novo sequenced and assembled	Canu	Abou Saada; This study	PRJEB39456; PRJEB13017	CASBOI01;GCA_949125125.1
DBVPG6044	DBVPG6044	DBVPG6044	haploid/collapsed assemblies	haploid	homozygous	1	Domesticated	11958041	11.958041	16	1	17	16	23	202.30434782608697	99.044	Public assemblies	NA	Yue	PRJEB7245; PRJNA340312	GCA_002079025.1
DBVPG6765	DBVPG6765	DBVPG6765	haploid/collapsed assemblies	haploid	homozygous	1	Domesticated	11813188	11.813188	16	1	17	16	24	185.54166666666666	99.4357	Public assemblies	NA	Yue	PRJEB7245; PRJNA340312	GCA_002057805.1
EM14S01-3B	EM14S013B	EM14S013B	haploid/collapsed assemblies	monosporic	homozygous	2	Wild	11803938	11.796516	16	0	16	16	16	276.3125	98.0411	Public assemblies	NA	Bendixsen	PRJEB38713; PRJNA396809	GCA_903819205.2
HLJ1	HLJ1	HLJ1	haploid/collapsed assemblies	monosporic	homozygous	2	Wild	11702338	11.693466	16	0	16	16	3	195	99.0362	Public assemblies	NA	Bendixsen	PRJEB38713; PRJNA396809	GCA_903819155.2
HN1	HN1	HN1	haploid/collapsed assemblies	monosporic	homozygous	2	Wild	11820137	11.813106	16	0	16	16	10	193.8	98.5236	Public assemblies	NA	Bendixsen	PRJEB38713; PRJNA396809	GCA_903819125.2
JXXY16.1	JXXY161	JXXY161	haploid/collapsed assemblies	monosporic	homozygous	2	Wild	11692380	11.686791	16	0	16	16	5	230.6	98.0406	Public assemblies	NA	Bendixsen	PRJEB38713; PRJNA396809	GCA_903819185.2
L-1374	L1374	L1374	haploid/collapsed assemblies	haploid	homozygous	1	Domesticated	11973878	11.971413	16	1	17	16	30	245.83333333333334	99.4329	Public assemblies	NA	Czaja	PRJEB33725	GCA_902192295.1
RM11-1a	RM11	RM11	haploid/collapsed assemblies	haploid	homozygous	1	Domesticated	11767796	11.767796	16	1	17	17	31	305.80645161290323	99.423	Public assemblies	NA	Zhang	PRJNA554649	GCA_009805665.1
S288C	S288C	S288C	haploid/collapsed assemblies	haploid	homozygous	1	Wild	12157149	12.156359	16	1	17	16	28	171.10714285714286	99.983	Public assemblies	NA	Yue	PRJEB7245; PRJNA340312	GCA_002057635.1
S288C	SGDref	SGDref	haploid/collapsed assemblies	haploid	homozygous	1	Wild	12071326	12.053118	16	0	16	16	21	114.76190476190476	100	Public assemblies	NA	Goffeau	PRJNA43747	GCA_000146045.2
SK1	SK1	SK1	haploid/collapsed assemblies	monosporic	homozygous	1	Laboratory	12063285	12.063285	16	1	17	16	19	221.8421052631579	99.1039	Public assemblies	NA	Yue	PRJEB7245; PRJNA340312	GCA_002057885.1
SX2	SX2	SX2	haploid/collapsed assemblies	monosporic	homozygous	2	Wild	11918758	11.91093	16	0	16	16	11	184.8181818181818	98.6914	Public assemblies	NA	Bendixsen	PRJEB38713; PRJNA396809	GCA_903819175.2
UWOPS03-461.4	UWOPS034614	UWOPS034614	haploid/collapsed assemblies	monosporic	homozygous	2	Wild	11747346	11.747346	16	1	17	16	25	224.76	99.0093	Public assemblies	NA	Yue	PRJEB7245; PRJNA340312	GCA_002058095.1
UWOPS05-227.2	UWOPS052272	UWOPS052272	haploid/collapsed assemblies	haploid	homozygous	1	Wild	11818146	11.798591	16	1	17	16	32	207.5	99.0125	Public assemblies	NA	Czaja	PRJEB33725	GCA_902192315.1
UWOPS83-787.3	UWOPS837873	UWOPS837873	haploid/collapsed assemblies	haploid	homozygous	1	Wild	11938794	11.912254	16	0	16	16	32	238.375	99.1992	Public assemblies	NA	Czaja	PRJEB33725	GCA_902192335.1
W303	W303	W303	haploid/collapsed assemblies	haploid	homozygous	1	Laboratory	12189794	12.180201	16	3	19	19	23	163.65217391304347	99.879	Public assemblies	NA	Berlin	PRJNA237120	GCA_000773925.1
XXYS1.4	XXYS14	XXYS14	haploid/collapsed assemblies	monosporic	homozygous	2	Wild	11654158	11.646206	16	0	16	16	5	168.8	98.0211	Public assemblies	NA	Bendixsen	PRJEB38713; PRJNA396809	GCA_903819195.2
Y12	Y12	Y12	haploid/collapsed assemblies	haploid	homozygous	1	Domesticated	11881147	11.881147	16	1	17	16	28	239.57142857142858	99.2068	Public assemblies	NA	Yue	PRJEB7245; PRJNA340312	GCA_002058645.1
Y55	Y55	Y55	haploid/collapsed assemblies	monosporic	homozygous	2	Domesticated	11791742	11.783357	16	0	16	16	8	174.125	99.2076	Public assemblies	NA	Bendixsen	PRJEB38713; PRJNA396809	GCA_903819135.2
YPS128	YPS128	YPS128	haploid/collapsed assemblies	haploid	homozygous	1	Wild	11910474	11.910474	16	1	17	16	30	258.03333333333336	99.1838	Public assemblies	NA	Yue	PRJEB7245; PRJNA340312	GCA_002057995.1
YPS606	YPS606	YPS606	haploid/collapsed assemblies	haploid	homozygous	1	Wild	11950009	11.904329	16	1	17	16	32	244.15625	99.1914	Public assemblies	NA	Czaja	PRJEB33725	GCA_902192325.1

## Sheet: Supp Table 2
Strain origin
Strain_name	Standardized_name	Ploidy	HO_deletion	Zygosity	Isolation	Ecological_origin	D/W/H/L	Geographical_origin	Country	Continent	Phylogenetic_clade	Additional_information
DBVPG6765	DBVPG6765	1n	no	homozygous	NA	Wine	Domesticated	Unknown	Unknown	Unknown	01. Wine European 1
DBVPG1841	BPG	2n	no	homozygous	Red_Tecc	Fermentation	Domesticated	Ethiopia	Ethiopia	Africa	01. Wine European 1	seg_dup_on_chr_10; aneuploidy_(+1*1)
DBVPG1861	BPK	2n	no	heterozygous	River_water	Water	Wild	Rajamaki_River,_Finland	Finland	Europe	01. Wine European 1	CNV_chr2
C-6	CRL	2n	no	homozygous	Wine_conserved_in_amphora	Wine	Domesticated	Georgia	Georgia	Europe / Asia	01. Wine European 1
CBS457	AIF	2n	no	heterozygous	Grape_must	Wine	Domesticated	Italy	Italy	Europe	01. Wine European 1	CNV_chr4,11,14,16; SPO13_LOF;
SC2-37	CRB	2n	no	homozygous	Wine	Wine	Domesticated	Italy	Italy	Europe	01. Wine European 1	CNV_chr16
CBS1489	ASG	2n	no	homozygous	Tubercular_lung	Human,_clinical	Human	Italy	Italy	Europe	01. Wine European 1	weird_mitochondria:_eubayanus_introgression?; aneuploidy_(+2*2; +1*3; +1*8; +1*10)
T73	ADS	2n	no	homozygous	Monastrel_grape_fermentation_(red_wine)	Wine	Domesticated	Alicante,_Spain	Spain	Europe	01. Wine European 1
CBS3012	AGA	2n	no	homozygous	Wine	Wine	Domesticated	Cadiz,_Spain	Spain	Europe	01. Wine European 1	CNV_chr16; aneuploidy_(+2*1; +2*8)
DBVPG1608	BLD	2n	no	homozygous	Grape_must	Wine	Domesticated	La_Mancha,_Spain	Spain	Europe	01. Wine European 1	CNV_chr2,8
CBS1586	AHG	1n	ho::KanMX	homozygous	Pear_must	Fruit	Domesticated	Unknown	Unknown	Unknown	01. Wine European 1	full_HGT_region_E
UC10	ATM	2n	no	homozygous	Wine	Wine	Domesticated	California,_USA	USA	North America	01. Wine European 1	seg_del_(0.5x)_on_chr_3
RM11-1a	RM11	1n	no	homozygous	Zinfandel_vineyard	Wine	Domesticated	California,_USA	USA	North America	01. Wine European 1
UCD_40-255	CFS	3n	no	homozygous	Red_Tokay_grapes_(1939)	Wine	Domesticated	Walnut_Creek,_California_USA	USA	North America	01. Wine European 1	3,6; aneuploidy_(+1*2; -1*6)
21-4-116	ALS	2n	no	homozygous	Blossom_of_apple_tree_(Malus_domestica)	Flower	Wild	Male_levare,_Slovakia	Slovakia	Europe	01. Wine European 1
YJM981_b	ADI	1n	ho::KanMX	homozygous	Vagina	Human,_clinical	Human	Italy	Italy	Europe	01. Wine European 1
malade_98_1655/125391	CKB	2n	no	heterozygous	Blood_(therapy_isolate)	Human,_clinical	Human	Paris,_France	France	Europe	01. Wine European 1
L-1374	L1374	1n	no	homozygous	Fermentation_from_must	Fermentation	Domesticated	Cauquenes,_Chile	Chile	South America	01. Wine European 1
MC9	AIS	2n	no	heterozygous	Vino_Cotto	Wine	Domesticated	Marche,_Italy	Italy	Europe	02. Wine European 2	2_Chromosomes_from_S._kudriavzevii
CBS2183	AFI	1n	ho::KanMX	homozygous	Wine	Wine	Domesticated	Chateau_Chalon_France	France	Europe	02. Wine European 2	seg_dup_on_chr_11
B-17	CAS	2n	no	homozygous	Wine_conserved_in_amphora	Wine	Domesticated	Georgia	Georgia	Europe / Asia	02. Wine European 2
CBS2807	AIC	1n	ho::KanMX	homozygous	Wine	Wine	Domesticated	Slovakia	Slovakia	Europe	02. Wine European 2	seg_dup_on_chr_11
CBS2910	AIE	1n	ho::KanMX	homozygous	Human_feces	Human	Human	Portugal	Portugal	Europe	03. Alpechin	seg_dup_on_chr_2; aneuploidy_(+1*9)
CECT10266	AVB	1n	no	homozygous	Tanning_liquor	Industrial	Domesticated	Spain	Spain	Europe	03. Alpechin
CBS3081	AHL	1n	ho::KanMX	homozygous	Alpechin_(waste_from_olive_oil_production)	Industrial	Domesticated	Spain	Spain	Europe	03. Alpechin
1560	CPG	2n	no	homozygous	Manzanilla-Alorena,_olive_(Noe),_2003	Nature	Wild	Aceituna,_Spain	Spain	Europe	03. Alpechin
CLIB483	ACH	1n	ho::KanMX	homozygous	Cider	Cider	Domesticated	Brittany,_France	France	Europe	04. Cider	seg_dup_on_chr_14
SJ5L14	AMP	2n	no	heterozygous	Fruiting_body_of_Auricularia_auricular	Fungi	Wild	Taian,_Miaoli,_Taiwan	Taiwan	Asia	04. Cider	highly_heterozygous
CLIB1071	BHH	2n	no	homozygous	Cider_brewery,_dry_cider	Cider	Domesticated	Lower_Normandy,_France	France	Europe	04. Cider
59	BDH	2n	no	heterozygous	Evolution_canyon	Nature	Wild	Israel	Israel	Middle East	04. Cider	highly_heterozygous
VF8_(6)	APG	1n	no	homozygous	Bioethanol,_Sao_Joao_sugar_mill	Bioethanol	Domesticated	Araras,_Sao_Paulo,_Brazil	Brazil	South America	05. Brazilian bioethanol
RP11.4.11	CNT	2n	no	heterozygous	Bioethanol	Bioethanol	Domesticated	Brazil	Brazil	South America	05. Brazilian bioethanol	highly_heterozygous
SM.8.2.C13	CNB	2n	no	heterozygous	Bioethanol	Bioethanol	Domesticated	Brazil	Brazil	South America	05. Brazilian bioethanol	highly_heterozygous
CBS7962	AEG	1n	no	homozygous	Fermenting_concentrated_syrup_(sugar_cane)	Industrial	Domesticated	Brazil	Brazil	South America	05. Brazilian bioethanol
CBS7964	AEH	1n	ho::KanMX	homozygous	Fermenting_concentrated_syrup_(sugar_cane)	Industrial	Domesticated	Brazil	Brazil	South America	05. Brazilian bioethanol	seg_dup_CHR_3
6.2_WLP570	CFF	2n	no	heterozygous	Carlsberg_Beer	Beer	Domesticated	Belgium	Belgium	Europe	06. Mosaic beer
CBS7539	AQG	2n	no	heterozygous	Turbid_beer	Beer	Domesticated	Plovdiv,_Bulgaria	Bulgaria	Europe	06. Mosaic beer	CNV_chr9,15; highly_heterozygous
CLIB382	AAR	1n	ho::KanMX	homozygous	Beer	Beer	Domesticated	Ireland	Ireland	Europe	06. Mosaic beer	seg_dup_on_chr_9
CBS422a	AAB	1n	ho::KanMX	homozygous	Beer	Beer	Domesticated	Odessa,_Ukraine	Ukraine	Europe	06. Mosaic beer
CBS1463	AIG	1n	ho::KanMX	homozygous	Beer	Beer	Domesticated	Unknown	Unknown	Unknown	06. Mosaic beer	CNV_chr14
CBS4255	ASB	2n	no	heterozygous	Sputum	Human,_clinical	Human	Unknown	Unknown	Unknown	06. Mosaic beer	additional_pangenomic_material_(candidate_HGT); highly_heterozygous
CLIB630	ASN	2n	no	heterozygous	Dairy_cheese_(camembert)	Dairy	Domesticated	Normandy,_France	France	Europe	07. French dairy	highly_heterozygous
CLIB561	BGN	2n	no	heterozygous	Dairy,_cheese_(camembert)	Dairy	Domesticated	Normandy,_France	France	Europe	07. French dairy	highly_heterozygous
CLIB562	BGP	2n	no	heterozygous	Dairy,_cheese_(camembert)	Dairy	Domesticated	Normandy,_France	France	Europe	07. French dairy	highly_heterozygous
EXF-5871	BFH	2n	no	heterozygous	Homemade_cheese	Dairy	Domesticated	Slovenia	Slovenia	Europe	07. French dairy	Full_HGT_region_B; highly_heterozygous
CLIB653	BEM	4n	no	heterozygous	Beer_leaven_for_Bili_Bili_beer,_brewery	Beer	Domesticated	Chad	Chad	Africa	08. African beer	highly_heterozygous
A-6	ANL	4n	no	heterozygous	Sorghum_beer	Beer	Domesticated	Ghana	Ghana	Africa	08. African beer	highly_heterozygous
A-18	ANM	4n	no	heterozygous	Sorghum_beer	Beer	Domesticated	Ghana	Ghana	Africa	08. African beer	different_conf_of_reg_B; highly_heterozygous
CH02	AVN	4n	no	heterozygous	Pearl_millet_beer	Beer	Domesticated	Abengourou,_Ivory_Coast	Ivory Coast	Africa	08. African beer	highly_heterozygous
MAJ_G	BDN	2n	no	heterozygous	Plant_material	Nature	Wild	Majunga,_Madagascar	Madagascar	Africa	08. African beer
HE015	BCN	1n	no	homozygous	Human_feces	Human	Human	French_Guiana	French Guiana	South America	09. French Guiana human
HE006	BCE	2n	no	heterozygous	Human_feces	Human	Human	French_Guiana	French Guiana	South America	09. French Guiana human	CNV_chr9,13
CLQCA_20-060	ALI	2n	no	heterozygous	Water_in_leaf_with_organic_matter	Water	Wild	Yasuni_National_Park,_Orellana,_Ecuador	Ecuador	South America	09. French Guiana human	Close_to_FG,_possibly_and_additional_HGT_region; highly_heterozygous
LCBG-3D6	CPI	2n	no	heterozygous	Agave_spp._fermentation_during_rustic_mezcal_production	Distillery	Domesticated	Tamaulipas,_Mexico	Mexico	North America	10. Mexican distillery/agave	highly_heterozygous
908	BBM	2n	no	homozygous	Raicilla_(Mexican_distilled_spirit)	Distillery	Domesticated	Jalisco,_Mexico	Mexico	North America	10. Mexican distillery/agave	additional_pangenomic_material_(candidate_HGT)
906	CPA	2n	no	heterozygous	Must_from_various_Agave_sp._	Nature	Domesticated	Mexico	Mexico	North America	10. Mexican distillery/agave	highly_heterozygous
PW5_b	ADE	1n	ho::KanMX	homozygous	Raphia_palm_wine	Palm_wine	Domesticated	Aba,_Abia_State,_Nigeria	Nigeria	Africa	10. Mexican distillery/agave	mithocontrial_introgression_from_S.paradoxus
YS8(E)	BTE	4n	no	heterozygous	Italian_baker_yeast	Bakery	Domesticated	Italy	Italy	Europe	11. Mixed origin
CCY_21-4-102	BBF	2n	no	heterozygous	River_water_(Danube)	Water	Wild	Bratislava,_Slovakia	Slovakia	Europe	11. Mixed origin	missing_8_essential_genes; highly_heterozygous
CBS2361	AGK	1n	ho::KanMX	homozygous	Trinidadian_cane_sugar	Nature	Wild	UK	UK	Europe	11. Mixed origin
CLIB324_2	ADM	2n	no	heterozygous	Bakery	Bakery	Domesticated	Vietnam	Vietnam	Asia	11. Mixed origin	highly_heterozygous
4.5_WLP530	CFC	4n	no	heterozygous	Carlsberg_Beer,_Abbey_ale_yeast_(Westmalle_brewery)	Beer	Domesticated	Westmalle,_Belgium	Belgium	Europe	12. Ale beer	full_HGT_region_C; aneuploidy_(-1*12); highly_heterozygous
CBS2165a	AAC	2n	no	heterozygous	Brewers	Beer	Domesticated	England	UK	Europe	12. Ale beer	missing_10_essential_genes; highly_heterozygous
CECT1462	ATV	4n	no	heterozygous	Beer	Beer	Domesticated	UK	UK	Europe	12. Ale beer	highly_heterozygous
3	CBM	2n	no	heterozygous	Chalcidoidea	Insect	Wild	Forest_of_Nehmten_in_Schleswig-Holstein- Germany	Germany	Europe	13. Lab-related	highly_heterozygous
W303	W303	1n	no	homozygous	Lab_strain	Lab_strain	Laboratory	NA	USA	North America	13. Lab-related
EM93_3	ACA	1n	ho::KanMX	homozygous	Rotting_fig	Fruit	Wild	California,_USA	USA	North America	13. Lab-related
1	CBK	1n	no	homozygous	Chalcidoidea	Insect	Wild	Schleswig-Holstein, Germany	Germany	Europe	13. Lab-related	CNV_chr4,6,_SUP7_tRNA
BY4742	BY4742	1n	no	homozygous	Lab_strain	Lab_strain	Laboratory	USA	USA	North America	13. Lab-related
S288C	S288C/SGDref	1n	no	homozygous	Rotting_fig	Fruit	Wild	California,_USA	USA	North America	13. Lab-related
CEN.PK113-7D	CENPK1137D	1n	no	homozygous	Lab_strain	Lab_strain	Laboratory	Germany	Germany	Europe	13. Lab-related
SC_32_F._Dromer_IP	CHS	2n	no	heterozygous	Feces	Human,_clinical	Human	France	France	Europe	14. European clinical	highly_heterozygous
PB12	CIH	2n	no	heterozygous	Feces	Human,_clinical	Human	Netherlands	Netherlands	Europe	14. European clinical	CNV_chr3,4,8,12highly_heterozygous
36	BDC	2n	no	heterozygous	Evolution_canyon	Nature	Wild	Israel	Israel	Middle East	15. Isreal evolution canyon	full_HGT_region_D; aneuploidy_(+1*1); highly_heterozygous
57	BDF	2n	no	heterozygous	Evolution_canyon	Nature	Wild	Israel	Israel	Middle East	15. Isreal evolution canyon	CNV_chr5,6,8; aneuploidy_(+1*1); highly_heterozygous
K12_2	ADQ	1n	no	homozygous	Sake_(shochu)	Sake	Domesticated	Japan	Japan	Asia	16. Asian fermentation
K10	CLL	2n	no	heterozygous	Sake	Sake	Domesticated	Japan	Japan	Asia	16. Asian fermentation
K14	CLN	2n	no	homozygous	Sake	Sake	Domesticated	Japan	Japan	Asia	16. Asian fermentation
RIB6001	CMF	2n	no	heterozygous	Sake	Sake	Domesticated	Japan	Japan	Asia	16. Asian fermentation	CNV_chr4,14; aneuploidy_(+1*3)
CLQCA_05-006	AKR	2n	no	heterozygous	Rotten_fruit	Fruit	Wild	Guayas,_Ecuador	Ecuador	South America	16. Asian fermentation
CLQCA_19-011	ALH	2n	no	heterozygous	Horse_dung	Nature	Wild	Napo,_Ecuador	Ecuador	South America	16. Asian fermentation
Y12	Y12	1n	no	homozygous	Sake	Sake	Domesticated	Japan	Japan	Asia	16. Asian fermentation
JCM_3529-7B	CEL	2n	no	homozygous	Fermented_shrimp	Fermentation	Domesticated	Tailand	Tailand	Asia	16. Asian fermentation
CBS1509	AFH	1n	ho::KanMX	homozygous	Distillery	Distillery	Domesticated	Unknown	Unknown	Unknown	16. Asian fermentation	CNV_chr16
CLQCA_17-111	CRE	3n	no	heterozygous	Termite_mound	Insect	Wild	Ecuador	Ecuador	South America	16. Asian fermentation	highly_heterozygous
VNL3	CGH	3n	no	heterozygous	Rice wine starter	Fermentation	Domesticated	Ha_Noi,_North_Vietnam	Vietnam	Asia	16. Asian fermentation	highly_heterozygous
2281	BBT	3n	no	heterozygous	Grapes,_Picudo_variety	Wine	Domesticated	Valdevimbre,_Spain	Spain	Europe	17. Spainish	highly_heterozygous
Ponton_11	CIC	2n	no	heterozygous	Mouth	Human,_clinical	Human	Spain	Spain	Europe	17. Spainish	highly_heterozygous
CBS1394	AEL	2n	no	heterozygous	Distillery	Distillery	Domesticated	Unknown	Unknown	Unknown	17. Spainish	full_HGT_region_F; highly_heterozygous
FTPW4	CPS	3n	no	heterozygous	Palm_wine	Palm_wine	Domesticated	Burkina_Faso	Burkina Faso	Africa	19. African palm wine	highly_heterozygous
Dji2-2A(a)	CFA	2n	no	homozygous	Palm_wine	Palm_wine	Domesticated	Djibouti	Djibouti	Africa	19. African palm wine
DJ74	BAF	2n	no	heterozygous	Palm_wine	Palm_wine	Domesticated	Yoboki,_Djibouti	Djibouti	Africa	19. African palm wine	highly_heterozygous, sequenced as diploid despite good sporulation and high spore viability
DJ71	BAD	3n	no	heterozygous	Palm_wine	Palm_wine	Domesticated	Yoboki,_Djibouti	Djibouti	Africa	19. African palm wine	highly_heterozygous
NPA02-1	AKH	2n	no	homozygous	Palm_wine	Palm_wine	Domesticated	Nigeria	Nigeria	Africa	19. African palm wine
SK1	SK1	2n	no	homozygous	Lab_strain	Soil	Laboratory	USA	USA	North America	19. African palm wine
MUCL_30909-2C	CEQ	2n	no	homozygous	Cassava	Fermentation	Domesticated	Burundi	Burundi	Africa	19. African palm wine	integration_of_a_M28-like_Kilelr_protein
Y55	Y55	2n	no	homozygous	Wine_grapes	Fruit	Domesticated	France	France	Europe	19. African palm wine
DBVPG6044	DBVPG6044	1n	no	homozygous	Bili_wine	Wine	Domesticated	West_Africa	West Africa	Africa	19. African palm wine
S8BM-32-4D(a)	CDA	1n	ho::KanMX	homozygous	Phloem_sap_of_Caryota_urens	Tree	Wild	Sri_Lanka	Sri Lanka	Asia	18. Asian islands	seg_dup_on_chr_6
S11F3-6B	CCT	2n	no	homozygous	Phloem_sap_of_Caryota_urens	Tree	Wild	Sri_Lanka	Sri Lanka	Asia	18. Asian islands
CLQCA_20-156	CCC	2n	no	homozygous	Flower_(Gesneriaceae_sp.)	Flower	Wild	Yasuni,_Orellana_Ecuador	Ecuador	South America	20. American
YPS134	ANE	2n	no	homozygous	Soil_beneath_Quercus_velutina	Soil	Wild	Pennsylvania,_USA	USA	North America	20. American
YPS128	YPS128	1n	no	homozygous	Soil_beneath_Quercus_alba	Soil	Wild	Pennsylvania,_USA	USA	North America	20. American
YPS163	AVI	2n	no	homozygous	Soil_beneath_Quercus_rubra	Soil	Wild	Pennsylvania,_USA	USA	North America	20. American
BJ4	BJ4	2n	no	homozygous	Intestine_of_a_butterfly,_park	Insect	Wild	Haidian,_Beijing,_China_	China	Asia	20. American
YJM454	ABH	1n	no	homozygous	Human,_clinical	Human,_clinical	Human	USA	USA	North America	20. American
YPS606	YPS606	1n	no	homozygous	Bark_of_Q._rubra	Tree	Wild	Pennsylvania,_USA	USA	North America	20. American
UWOPS83-787.3	UWOPS837873	1n	no	homozygous	Fruit_of_Opuntia_stricta	Fruit	Wild	Great_Inagua_Island,_Bahamas	Bahamas	North America	20. American
UCD_61-190-6A	CDN	2n	no	homozygous	Drosophila_sp.	Insect	Wild	California,_USA	USA	North America	20. American	seg_del_(0.5x)_on_chr_5_and_seg_dup(1.5x)_on_chr7; aneuploidy_(+2*1; +2*3)
N3.00-7A	CDG	2n	no	homozygous	Grape_berries_of_wild_Vitus_amurensis	Wine	Domesticated	Botanical_garden,_Blagoveshchensk,_Russia	Russia	Asia	21. TBD
IMB-53	BBL	2n	no	homozygous	Beetle_Mimela_aurata	Insect	Wild	Platanus_orientalis_forest,_in_Belasista_Mountain,_near_Kamena_Village_in_Bulgaria	Bulgaria	Europe	21. TBD	aneuploidy_(+1*5; +1*8; +1*9; +1*12; +1*14)
UWOPS03-459.1	BMC	2n	no	homozygous	Nectar,_bertam_palm	Tree	Wild	Malaysia	Malaysia	Asia	22. Malaysian
UWOPS03-433.3	BMB	2n	no	homozygous	Nectar,_bertam_palm	Tree	Wild	Malaysia	Malaysia	Asia	22. Malaysian
UWOPS03-461.4	UWOPS034614	2n	no	homozygous	Nectar,_Bertam_palm	Tree	Wild	Malaysia	Malaysia	Asia	22. Malaysian
UWOPS05-227.2	UWOPS052272	1n	no	homozygous	Trigona_spp	Insect	Wild	Telok_Senangin,_Malaysia	Malaysia	Asia	22. Malaysian
HN16	BAP	2n	no	homozygous	Soil	Soil	Wild	Wuzhi_Mountain,_Hainan_province,_China	China	Asia	23. CHN V
SJ5L12	AMM	2n	no	homozygous	Leaf_of_Trema_orientalis	Tree	Wild	Beinan,_Taitung,_Taiwan	Taiwan	Asia	23. CHN V	large_nb_of_singletons,_A_group_of_rare(N=12)_genes_of_UNK_origin,_plus_some_unique_material
HN10	BAM	2n	no	homozygous	Rotten_wood	Nature	Wild	Wuzhi_Mountain,_Hainan_province,_China	China	Asia	24. CHN III
HN19	BAQ	2n	no	homozygous	Bark_from_tree_in_Fagaceae_family	Tree	Wild	Wuzhi_Mountain,_Hainan_province,_China	China	Asia	24. CHN III
BJ6	BAI	2n	no	homozygous	Persimmon	Fruit	Wild	Changping,_Beijing,_China	China	Asia	25. Far East Asian
BJ20	BAK	2n	no	homozygous	Bark_from_Quercus_wutaishanica	Tree	Wild	Dongling_Mountain,_Beijing,_China	China	Asia	25. Far East Asian
VKM_Y-504:S	CCN	2n	no	homozygous	Berries_of_Viburnum_Burejanum	Fruit	Wild	Russian_Far_East	Russia	Asia	25. Far East Asian
HLJ1	HLJ1	1n	no	homozygous	Bark_of_Quercus_mongokica,_secondary_forest	Tree	Wild	Jingbo_lake,_Heilongjiang,_China_	China	Asia	25. Far East Asian
SX3	BAH	2n	no	homozygous	Bark_from_Carya_sp.	Tree	Wild	Qinling_Mountain,_Shaanxi_province,_China	China	Asia	26. CHN II
SX1	BAG	2n	no	homozygous	Bark_from_tree_in_Fagaceae_family_	Tree	Wild	Qinling_Mountain,_Shaanxi_province,_China	China	Asia	26. CHN II
SX2	SX2	2n	no	homozygous	Bark_of_a_Fagaceae_tree,_primeval_forest	Tree	Wild	Qinling_Mountain,_Shaanxi,_China	China	Asia	26. CHN II
HN6	BAL	2n	no	homozygous	Rotten_wood	Nature	Wild	Bawangling_Mountain,_Hainan_province,_China	China	Asia	27. CHN I	possibly_specific_genes
HN1	HN1	2n	no	homozygous	Rotten_wood,_primeval_forest	Nature	Wild	Diaoluo_Mountain,_Hainan,_China	China	Asia	27. CHN I
EN14S01	AMH	2n	no	homozygous	Soil	Soil	Wild	Sinyi,_Nantou,_Taiwan	Taiwan	Asia	28. Taiwanese I	trans_11-12_?
EM14S01-3B	EM14S013B	2n	no	homozygous	Soil	Soil	Wild	Taiwan	Taiwan	Asia	28. Taiwanese I
GE14S01-7B	CEI	2n	no	homozygous	Soil	Soil	Wild	Taiwan	Taiwan	Asia	28. Taiwanese I
JXXY16.1	JXXY161	2n	no	homozygous	Bark,_primeval_forest	Tree	Wild	Xiangxiyuan,_Hubei_Province,_China	China	Asia	29. CHN IX
XXYS1.4	XXYS14	2n	no	homozygous	Bark,_primeval_forest	Tree	Wild	Xiangxiyuan,_Hubei_Province,_China	China	Asia	29. CHN IX
EXF-7197	BFP	2n	no	homozygous	Quercus_sp.	Tree	Wild	Montenegro	Montenegro	Europe	Mediterranean oak
MTF2552	CQI	2n	no	heterozygous	Cocoa_bean_fermentation	Fermentation	Domesticated	West_Africa	West Africa	Africa	NA	highly_heterozygous
Ksc2-2B	CCQ	2n	no	homozygous	Tree_exudate	Tree	Wild	Japan	Japan	Asia	NA	large_nb_of_singletons
MAJ_A	BDM	2n	no	heterozygous	Plant_material	Nature	Wild	Majunga,_Madagascar	Madagascar	Africa	NA	CNV_chr6,11; full_HGT_region_B; highly_heterozygous
YJM326_b	ABA	1n	ho::KanMX	homozygous	Human,_clinical	Human,_clinical	Human	California,_USA	USA	North America	NA	seg_dup_on_chr_7
CEY647	CQS	2n	no	homozygous	Molossus_molossus_(bat)	Nature	Wild	French_Guiana	French Guiana	South America	NA	large_nb_of_singletons,_9_copies_of_Tsu4

## Sheet: Supp Table 3
Mitochondrial genome statistics and assembly accessions
strain_name	standardized_name	chromosome	# contigs	circularised	assembly_size	ace_strategy	number of N in the assembly	gaps + isolated unknown residues	gaps (>= 5 nt)	bioproject_accession_raw_data	assembly_accession
CBS422a	AAB	chrMT	1	yes	84310	Illumina	0	0	0	PRJEB50706	OX421166;GCA_949123995.1
CBS2165a	AAC	chrMT	1	yes	88247	Illumina	37	2	1	PRJEB50706	OX421139;GCA_949123375.1
CLIB382_1b	AAR	chrMT	1	yes	84592	Illumina	45	5	1	PRJEB50706	OX421087;GCA_949122355.1
YJM326_b	ABA	chrMT	1	yes	88998	Illumina	19	0	0	PRJEB50706	OX421138;GCA_949123305.1
YJM454_1b	ABH	chrMT	1	yes	79643	Illumina	0	0	0	PRJEB14774	OX421074;GCA_949122255.1
EM93_3	ACA	chrMT	1	yes	85503	Illumina	1	1	0	PRJEB39456; PRJEB13017	OX421137;GCA_949123345.1
CLIB483_1b	ACH	chrMT	1	yes	77320	Illumina	444	8	7	PRJEB50706	OX421068;GCA_949122395.1
PW5_b	ADE	chrMT	1	yes	73480	Illumina	0	0	0	PRJEB50706	OX421136;GCA_949123335.1
YJM981_b	ADI	chrMT	1	yes	78916	Illumina	0	0	0	PRJEB50706	OX421066;GCA_949122365.1
CLIB324_2	ADM	chrMT	1	yes	84554	Illumina	0	0	0	PRJEB14774	OX421112;GCA_949122745.1
K12_2	ADQ	chrMT	1	yes	73495	Illumina	0	0	0	PRJEB14774	OX421154;GCA_949123725.1
T73_1b	ADS	chrMT	1	yes	82018	Illumina	0	0	0	PRJEB14774	OX421120;GCA_949122815.1
CBS7962	AEG	chrMT	1	yes	84293	Illumina	0	0	0	PRJEB14774	OX421142;GCA_949123485.1
CBS7964	AEH	chrMT	1	yes	89628	Illumina	0	0	0	PRJEB50706	OX421115;GCA_949122755.1
CBS1394	AEL	chrMT	1	yes	87541	Illumina	1	1	0	PRJEB50706	OX421146;GCA_949123505.1
CBS1509	AFH	chrMT	1	yes	76060	Illumina	2	2	0	PRJEB50706	OX421114;GCA_949122695.1
CBS2183	AFI	chrMT	1	yes	82514	Illumina	108	3	2	PRJEB50706	OX421144;GCA_949123555.1
CBS3012	AGA_1a	chrMT	1	yes	82481	Illumina	1	1	0	PRJEB50706	OX421123;GCA_949122865.1
CBS2361	AGK	chrMT	1	yes	82145	Illumina	0	0	0	PRJEB50706	OX421113;GCA_949122715.1
CBS1586	AHG	chrMT	1	yes	81337	Illumina	0	0	0	PRJEB50706	OX421059;GCA_949121735.1
CBS3081	AHL	chrMT	1	yes	83995	Illumina	0	0	0	PRJEB50706	OX421072;GCA_949122285.1
CBS2807	AIC	chrMT	1	yes	82326	Illumina	0	0	0	PRJEB50706	OX421128;GCA_949123115.1
CBS2910	AIE	chrMT	1	yes	86698	Illumina	23	2	2	PRJEB50706	OX421082;GCA_949122315.1
CBS457	AIF	chrMT	1	yes	77947	Illumina	0	0	0	PRJEB50706	OX421084;GCA_949122345.1
CBS1463	AIG	chrMT	1	yes	82115	Illumina	1	1	0	PRJEB50706	OX421151;GCA_949123605.1
MC9	AIS	chrMT	1	yes	82684	Illumina	0	0	0	PRJEB50706	OX421075;GCA_949122385.1
NPA02-1	AKH_1a	chrMT	1	yes	73196	Illumina	0	0	0	PRJEB50706	OX421124;GCA_949122915.1
CLQCA_05-006	AKR	chrMT	1	yes	74734	Illumina	0	0	0	PRJEB14774	OX421069;GCA_949122435.1
CLQCA_19-011(1b)	ALH_1b	chrMT	1	yes	74734	Illumina	3	3	0	PRJEB50706	OX421067;GCA_949122455.1
CLQCA_20-060	ALI	chrMT	1	yes	82629	Illumina	88	8	2	PRJEB50706	OX421077;GCA_949122325.1
21-4-116	ALS_1a	chrMT	1	yes	83601	Illumina	1	1	0	PRJEB50706	OX421065;GCA_949122445.1
EN14S01	AMH_1a	chrMT	1	yes	86736	Illumina	0	0	0	PRJEB50706	OX421061;GCA_949122225.1
SJ5L12	AMM_1a	chrMT	1	yes	82351	Illumina	40	3	1	PRJEB50706	OX421063;GCA_949122195.1
SJ5L14	AMP_1a	chrMT	1	yes	85145	Illumina	2	2	0	PRJEB50706	OX421116;GCA_949122725.1
YPS134	ANE	chrMT	1	yes	77493	Illumina	0	0	0	PRJEB14774	OX421152;GCA_949123635.1
A-6	ANL	chrMT	1	yes	79631	Illumina	4	4	0	PRJEB50706	OX421060;GCA_949122165.1
A-18	ANM	chrMT	1	yes	80499	Illumina	0	0	0	PRJEB50706	OX421118;GCA_949122775.1
VF8_(6)	APG	chrMT	1	yes	88211	Illumina	0	0	0	PRJEB50706	OX421062;GCA_949122185.1
CBS7539	AQG_2a	chrMT	1	yes	89164	Illumina	0	0	0	PRJEB50706	OX421081;GCA_949122335.1
CLIB630	ASN	chrMT	1	yes	79027	Illumina	0	0	0	PRJEB14774	OX421080;GCA_949122275.1
UC10	ATM_1a	chrMT	1	yes	83985	Illumina	0	0	0	PRJEB50706	OX421088;GCA_949122305.1
CECT1462	ATV	chrMT	1	yes	88296	Illumina	2	2	0	PRJEB50706	OX421085;GCA_949122245.1
CECT10266	AVB	chrMT	1	yes	86839	Illumina	20	16	1	PRJEB14774	OX421106;GCA_949122495.1
YPS163	AVI_1a	chrMT	1	yes	77449	Illumina	2	2	0	PRJEB50706	OX421107;GCA_949122515.1
CH02	AVN	chrMT	1	yes	79837	Illumina	99	5	2	PRJEB50706	OX421150;GCA_949123565.1
DJ71	BAD	chrMT	1	yes	83053	Illumina	1	1	0	PRJEB50706	OX421132;GCA_949123215.1
DJ74	BAF	chrMT	1	yes	83961	Illumina	1	1	0	PRJEB50706	OX421153;GCA_949123625.1
SX1	BAG_1a	chrMT	1	yes	78492	Illumina	2	2	0	PRJEB50706	OX421126;GCA_949123135.1
SX3	BAH	chrMT	1	yes	77890	Illumina	0	0	0	PRJEB14774	OX421149;GCA_949123575.1
BJ6	BAI_1a	chrMT	1	yes	78962	Illumina	3	3	0	PRJEB50706	OX421117;GCA_949122735.1
BJ20	BAK_1a	chrMT	1	yes	77229	Illumina	0	0	0	PRJEB50706	OX421140;GCA_949123415.1
HN6	BAL_1a	chrMT	1	yes	75732	Illumina	3	3	0	PRJEB50706	OX421158;GCA_949123785.1
HN10	BAM	chrMT	1	yes	83476	Illumina	0	0	0	PRJEB14774	OX421127;GCA_949123085.1
HN16	BAP_1a	chrMT	1	yes	82782	Long_reads	224	191	0	PRJEB50706	OX421165;GCA_949123925.1
HN19	BAQ_1a	chrMT	1	yes	74336	Long_reads	466	380	2	PRJEB50706	OX421111;GCA_949122575.1
CCY_21-4-102	BBF	chrMT	1	yes	82183	Illumina	6	6	0	PRJEB50706	OX421170;GCA_949124085.1
IMB-53	BBL	chrMT	1	yes	82981	Illumina	1	1	0	PRJEB50706	OX421129;GCA_949123075.1
908	BBM_1a	chrMT	1	yes	76530	Illumina	8	2	1	PRJEB50706	OX421159;GCA_949123765.1
2281	BBT	chrMT	1	yes	81264	Illumina	49	2	1	PRJEB50706	OX421125;GCA_949123015.1
HE006	BCE_3a	chrMT	1	yes	85139	Illumina	3	3	0	PRJEB50706	OX421160;GCA_949123815.1
HE015	BCN	chrMT	1	yes	85317	Illumina	0	0	0	PRJEB14774	OX421147;GCA_949123495.1
36	BDC_1c	chrMT	1	yes	83993	Illumina	0	0	0	PRJEB50706	OX421161;GCA_949123805.1
57	BDF_1d	chrMT	1	yes	83988	Illumina	2	2	0	PRJEB50706	OX421110;GCA_949122565.1
MAJ_A	BDM_1a	chrMT	1	yes	87113	Illumina	0	0	0	PRJEB50706	OX421155;GCA_949123745.1
MAJ_G	BDN_1c	chrMT	1	yes	75689	Illumina	0	0	0	PRJEB50706	OX421148;GCA_949123595.1
CLIB653	BEM	chrMT	1	no	73329	Long_reads	0	0	0	PRJEB50706	OX421157;GCA_949123775.1
EXF-5871	BFH	chrMT	1	yes	80212	Illumina	44	2	1	PRJEB50706	OX421839;GCA_949127785.1
EXF-7197	BFP_1a	chrMT	1	yes	83687	Illumina	10	9	0	PRJEB50706	OX421162;GCA_949123845.1
CLIB561	BGN_3a	chrMT	1	yes	78126	Illumina	0	0	0	PRJEB50706	OX421164;GCA_949123875.1
CLIB562	BGP_1a	chrMT	1	yes	78137	Illumina	3	3	0	PRJEB50706	OX421163;GCA_949123895.1
CLIB1071	BHH	chrMT	1	yes	79704	Illumina	0	0	0	PRJEB14774	OX421094;GCA_949121855.1
BJ4	BJ4	chrMT	1	yes	83170	Long_reads	0	0	0	PRJEB38713; PRJNA396809	GCA_903819145.2
DBVPG1608	BLD_1a	chrMT	1	yes	84666	Illumina	1	1	0	PRJEB50706	OX421156;GCA_949123735.1
UWOPS03-433.3	BMB	chrMT	1	yes	74163	Long_reads	66	57	0	PRJEB39456; PRJEB13017	OX421169;GCA_949124025.1
UWOPS03-459.1	BMC_2a	chrMT	1	yes	74191	Illumina	0	0	0	PRJEB50706	OX421093;GCA_949121825.1
DBVPG1841	BPG	chrMT	1	yes	80356	Illumina	4	4	0	PRJEB50706	OX421168;GCA_949124015.1
DBVPG1861	BPK	chrMT	1	yes	81822	Illumina	0	0	0	PRJEB50706	OX421086;GCA_949121795.1
YS8(E)	BTE	chrMT	1	yes	84666	Illumina	36	1	1	PRJEB50706	OX421167;GCA_949124005.1
B-17	CAS_1a	chrMT	1	yes	80825	Illumina	1	1	0	PRJEB50706	OX421090;GCA_949121885.1
1	CBK	chrMT	1	yes	86108	Illumina	2	2	0	PRJEB50706	OX421105;GCA_949122605.1
3	CBM	chrMT	1	yes	86639	Illumina	2	2	0	PRJEB14774	OX421130;GCA_949123165.1
CLQCA_20-156	CCC_1a	chrMT	1	yes	75328	Illumina	3	3	0	PRJEB50706	OX421064;GCA_949122045.1
VKM_Y-504:S	CCN	chrMT	1	yes	78320	Illumina	0	0	0	PRJEB39456; PRJEB13017	OX421171;GCA_949124065.1
Ksc2-2B	CCQ_1a	chrMT	1	yes	76026	Illumina	0	0	0	PRJEB50706	OX421071;GCA_949121625.1
S11F3-6B	CCT_1a	chrMT	1	yes	85865	Illumina	2	2	0	PRJEB50706	OX421121;GCA_949122825.1
S8BM-32-4D(a)	CDA	chrMT	1	yes	87053	Illumina	2	2	0	PRJEB50706	OX421099;GCA_949122015.1
N3.00-7A	CDG_1a	chrMT	1	yes	82739	Illumina	1	1	0	PRJEB50706	OX421122;GCA_949122795.1
UCD_61-190-6A	CDN_1a	chrMT	1	yes	93201	Long_reads	21	19	0	PRJEB50706	OX421096;GCA_949122085.1
GE14S01-7B	CEI_1a	chrMT	1	yes	86883	Illumina	2	2	0	PRJEB50706	OX421145;GCA_949123535.1
JCM_3529-7B	CEL_1a	chrMT	1	yes	77314	Illumina	2	2	0	PRJEB50706	OX421098;GCA_949122075.1
CEN.PK113-7D	CENPK1137D	chrMT	1	yes	86481	Illumina	0	0	0	PRJNA398797; SRP012047	CP022982
MUCL_30909-2C	CEQ_1a	chrMT	1	yes	82890	Illumina	1	1	0	PRJEB50706	OX421134;GCA_949123265.1
Dji2-2A(a)	CFA	chrMT	1	yes	84105	Illumina	0	0	0	PRJEB14774	OX421109;GCA_949122475.1
4.5_WLP530	CFC	chrMT	1	yes	83658	Illumina	0	0	0	PRJEB50706	OX421131;GCA_949123145.1
6.2_WLP570	CFF	chrMT	1	yes	82208	Illumina	0	0	0	PRJEB14774	OX421092;GCA_949121865.1
UCD_40-255	CFS	chrMT	1	yes	80021	Illumina	2	2	0	PRJEB50706	OX421078;GCA_949121815.1
VNL3	CGH_1	chrMT	1	yes	81844	Illumina	16	10	1	PRJEB50706	OX421104;GCA_949122545.1
VNL3	CGH_3	chrMT	1	yes	81871	Illumina	0	0	0	PRJEB50706	OX421135;GCA_949123365.1
SC_32_F._Dromer_IP	CHS_3a	chrMT	1	yes	81501	Illumina	1	1	0	PRJEB50706	OX421091;GCA_949121925.1
Ponton_11	CIC	chrMT	1	yes	81417	Illumina	0	0	0	PRJEB14774	OX421133;GCA_949123245.1
PB12	CIH	chrMT	1	yes	78582	Illumina	0	0	0	PRJEB50706	OX421102;GCA_949122465.1
malade_98_1655/125391	CKB	chrMT	1	yes	84009	Illumina	1	1	0	PRJEB50706	OX421143;GCA_949123455.1
K10	CLL	chrMT	1	yes	81911	Illumina	1	1	0	PRJEB50706	OX421095;GCA_949121545.1
K14	CLN	chrMT	1	yes	74182	Illumina	1	1	0	PRJEB50706	OX421141;GCA_949123425.1
RIB6001	CMF	chrMT	1	yes	77440	Illumina	1	1	0	PRJEB50706	OX421108;GCA_949122485.1
SM.8.2.C13	CNB_1a	chrMT	1	yes	82556	Illumina	6	5	0	PRJEB50706	OX421119;GCA_949122855.1
RP11.4.11	CNT	chrMT	1	yes	82494	Illumina	0	0	0	PRJEB14774	OX421070;GCA_949121645.1
906	CPA_1a	chrMT	1	yes	84509	Illumina	1	1	0	PRJEB50706	OX421089;GCA_949121565.1
1560	CPG_1a	chrMT	1	yes	87573	Illumina	0	0	0	PRJEB50706	OX421103;GCA_949122055.1
LCBG-3D6	CPI_1c	chrMT	1	yes	86719	Illumina	0	0	0	PRJEB50706	OX421100;GCA_949122125.1
FTPW4	CPS	chrMT	1	yes	81985	Illumina	3	2	0	PRJEB50706	OX421101;GCA_949122105.1
MTF2552	CQI_4a	chrMT	1	yes	78426	Illumina	2	2	0	PRJEB50706	OX421097;GCA_949122035.1
CEY647	CQS_1a	chrMT	1	yes	83008	Illumina	3	3	0	PRJEB50706	OX421076;GCA_949121875.1
SC2-37	CRB_1a	chrMT	1	yes	80829	Illumina	0	0	0	PRJEB50706	OX421083;GCA_949121835.1
CLQCA_17-111	CRE	chrMT	1	yes	87340	Illumina	1	1	0	PRJEB50706	OX421079;GCA_949121955.1
C-6	CRL	chrMT	1	yes	84490	Illumina	0	0	0	PRJEB39456; PRJEB13017	OX421073;GCA_949121805.1
DBVPG6044	DBVPG6044	chrMT	1	yes	81093	Long_reads	0	0	0	PRJEB7245; PRJNA340312	GCA_002079025.1
DBVPG6765	DBVPG6765	chrMT	1	yes	81722	Long_reads	0	0	0	PRJEB7245; PRJNA340312	GCA_002057805.1
EM14S01-3B	EM14S013B	chrMT	1	yes	86742	Long_reads	0	0	0	PRJEB38713; PRJNA396809	GCA_903819205.2
HLJ1	HLJ1	chrMT	1	yes	78451	Long_reads	0	0	0	PRJEB38713; PRJNA396809	GCA_903819155.2
HN1	HN1	chrMT	1	yes	78573	Long_reads	0	0	0	PRJEB38713; PRJNA396809	GCA_903819125.2
JXXY16.1	JXXY161	chrMT	1	yes	71832	Long_reads	0	0	0	PRJEB38713; PRJNA396809	GCA_903819185.2
L-1374	L1374	chrMT	1	yes	82818	Long_reads	0	0	0	PRJEB33725	GCA_902192295.1
S288C	S288C	chrMT	1	yes	85793	Long_reads	0	0	0	PRJEB7245; PRJNA340312	GCA_002057635.1
S288C	SGDref	chrMT	1	yes	85779	Sanger_reads	0	0	0	PRJNA43747	GCA_000146045.2
SK1	SK1	chrMT	1	yes	84638	Long_reads	0	0	0	PRJEB7245; PRJNA340312	GCA_002057885.1
SX2	SX2	chrMT	1	yes	78327	Long_reads	0	0	0	PRJEB38713; PRJNA396809	GCA_903819175.2
UWOPS03-461.4	UWOPS034614	chrMT	1	yes	74179	Long_reads	0	0	0	PRJEB7245; PRJNA340312	GCA_002058095.1
UWOPS05-227.2	UWOPS052272	chrMT	1	yes	74178	Long_reads	0	0	0	PRJEB33725	GCA_902192315.1
UWOPS83-787.3	UWOPS837873	chrMT	1	yes	77950	Long_reads	0	0	0	PRJEB33725	GCA_902192335.1
W303	W303	chrMT	1	yes	80918	Long_reads	15000	3	3	PRJNA237120	GCA_000773925.1
XXYS1.4	XXYS14	chrMT	1	yes	72909	Long_reads	0	0	0	PRJEB38713; PRJNA396809	GCA_903819195.2
Y12	Y12	chrMT	1	yes	82868	Long_reads	0	0	0	PRJEB7245; PRJNA340312	GCA_002058645.1
Y55	Y55	`chrMT	1	yes	80847	Long_reads	0	0	0	PRJEB38713; PRJNA396809	GCA_903819135.2
YPS128	YPS128	chrMT	1	yes	77479	Long_reads	0	0	0	PRJEB7245; PRJNA340312	GCA_002057995.1
YPS606	YPS606	chrMT	1	yes	77450	Long_reads	0	0	0	PRJEB33725	GCA_902192325.1

## Sheet: Supp Table 4
Molecular clock
strain 1	strain 2	Ks	Point mutation rate	Generations	Max age (100 g/year)	Min age (365 g/year)	Clade strain 1	Clade strain 2	Comparison ID
AAB	AAC HP1	0.007066954	2.31E-10	15291663	152917	41895	06.Mosaic_beer	NotAssigned	06.Mosaic_beer_VS_NotAssigned
AAB	AAC HP2	0.007188201	2.31E-10	15554020	155540	42614	06.Mosaic_beer	NotAssigned	06.Mosaic_beer_VS_NotAssigned
AAC HP1	AAC HP2	0.001454961	2.31E-10	3148284	31483	8625	NotAssigned	NotAssigned	NotAssigned_VS_NotAssigned
AAB	AAC collapsed	0.007335429	2.31E-10	15872597	158726	43487	06.Mosaic_beer	NotAssigned	06.Mosaic_beer_VS_NotAssigned
AAC HP1	AAC collapsed	0.00232967	2.31E-10	5041002	50410	13811	NotAssigned	NotAssigned	NotAssigned_VS_NotAssigned
AAC HP2	AAC collapsed	0.002398954	2.31E-10	5190920	51909	14222	NotAssigned	NotAssigned	NotAssigned_VS_NotAssigned
AAB	AAR	0.004616038	2.31E-10	9988305	99883	27365	06.Mosaic_beer	06.Mosaic_beer	06.Mosaic_beer_VS_06.Mosaic_beer
AAC HP1	AAR	0.00752596	2.31E-10	16284872	162849	44616	NotAssigned	06.Mosaic_beer	06.Mosaic_beer_VS_NotAssigned
AAC HP2	AAR	0.007543281	2.31E-10	16322351	163224	44719	NotAssigned	06.Mosaic_beer	06.Mosaic_beer_VS_NotAssigned
AAC collapsed	AAR	0.007742472	2.31E-10	16753366	167534	45900	NotAssigned	06.Mosaic_beer	06.Mosaic_beer_VS_NotAssigned
AAB	ABA	0.008314064	2.31E-10	17990192	179902	49288	06.Mosaic_beer	America	06.Mosaic_beer_VS_America
AAC HP1	ABA	0.00932734	2.31E-10	20182747	201827	55295	NotAssigned	America	America_VS_NotAssigned
AAC HP2	ABA	0.009292698	2.31E-10	20107788	201078	55090	NotAssigned	America	America_VS_NotAssigned
AAC collapsed	ABA	0.009284038	2.31E-10	20089048	200890	55038	NotAssigned	America	America_VS_NotAssigned
AAR	ABA	0.008868335	2.31E-10	19189538	191895	52574	06.Mosaic_beer	America	06.Mosaic_beer_VS_America
AAB	ABH	0.008825032	2.31E-10	19095839	190958	52317	06.Mosaic_beer	America	06.Mosaic_beer_VS_America
AAC HP1	ABH	0.009665099	2.31E-10	20913598	209136	57298	NotAssigned	America	America_VS_NotAssigned
AAC HP2	ABH	0.009543852	2.31E-10	20651241	206512	56579	NotAssigned	America	America_VS_NotAssigned
AAC collapsed	ABH	0.009517871	2.31E-10	20595022	205950	56425	NotAssigned	America	America_VS_NotAssigned
AAR	ABH	0.008807711	2.31E-10	19058360	190584	52215	06.Mosaic_beer	America	06.Mosaic_beer_VS_America
ABA	ABH	0.009067526	2.31E-10	19620553	196206	53755	America	America	America_VS_America
AAB	ACA	0.0068158	2.31E-10	14748210	147482	40406	06.Mosaic_beer	America	06.Mosaic_beer_VS_America
AAC HP1	ACA	0.008825032	2.31E-10	19095839	190958	52317	NotAssigned	America	America_VS_NotAssigned
AAC HP2	ACA	0.008721107	2.31E-10	18870962	188710	51701	NotAssigned	America	America_VS_NotAssigned
AAC collapsed	ACA	0.008885656	2.31E-10	19227018	192270	52677	NotAssigned	America	America_VS_NotAssigned
AAR	ACA	0.007560602	2.31E-10	16359831	163598	44821	06.Mosaic_beer	America	06.Mosaic_beer_VS_America
ABA	ACA	0.007967644	2.31E-10	17240601	172406	47235	America	America	America_VS_America
ABH	ACA	0.008816372	2.31E-10	19077099	190771	52266	America	America	America_VS_America
AAB	ACH	0.005317537	2.31E-10	11506227	115062	31524	06.Mosaic_beer	NotAssigned	06.Mosaic_beer_VS_NotAssigned
AAC HP1	ACH	0.007274806	2.31E-10	15741418	157414	43127	NotAssigned	NotAssigned	NotAssigned_VS_NotAssigned
AAC HP2	ACH	0.007647207	2.31E-10	16547229	165472	45335	NotAssigned	NotAssigned	NotAssigned_VS_NotAssigned
AAC collapsed	ACH	0.007370071	2.31E-10	15947556	159476	43692	NotAssigned	NotAssigned	NotAssigned_VS_NotAssigned
AAR	ACH	0.006045017	2.31E-10	13080369	130804	35837	06.Mosaic_beer	NotAssigned	06.Mosaic_beer_VS_NotAssigned
ABA	ACH	0.008279422	2.31E-10	17915233	179152	49083	America	NotAssigned	America_VS_NotAssigned
ABH	ACH	0.009058865	2.31E-10	19601813	196018	53704	America	NotAssigned	America_VS_NotAssigned
ACA	ACH	0.007058294	2.31E-10	15272923	152729	41844	America	NotAssigned	America_VS_NotAssigned
AAB	ADE	0.009665099	2.31E-10	20913598	209136	57298	06.Mosaic_beer	10.Mexican_distillery/agave	06.Mosaic_beer_VS_10.Mexican_distillery/agave
AAC HP1	ADE	0.011327912	2.31E-10	24511637	245116	67155	NotAssigned	10.Mexican_distillery/agave	10.Mexican_distillery/agave_VS_NotAssigned
AAC HP2	ADE	0.011353893	2.31E-10	24567856	245679	67309	NotAssigned	10.Mexican_distillery/agave	10.Mexican_distillery/agave_VS_NotAssigned
AAC collapsed	ADE	0.011492461	2.31E-10	24867693	248677	68131	NotAssigned	10.Mexican_distillery/agave	10.Mexican_distillery/agave_VS_NotAssigned
AAR	ADE	0.010115444	2.31E-10	21888067	218881	59967	06.Mosaic_beer	10.Mexican_distillery/agave	06.Mosaic_beer_VS_10.Mexican_distillery/agave
ABA	ADE	0.01147514	2.31E-10	24830213	248302	68028	America	10.Mexican_distillery/agave	10.Mexican_distillery/agave_VS_America
ABH	ADE	0.011804238	2.31E-10	25542325	255423	69979	America	10.Mexican_distillery/agave	10.Mexican_distillery/agave_VS_America
ACA	ADE	0.010851585	2.31E-10	23480949	234809	64331	America	10.Mexican_distillery/agave	10.Mexican_distillery/agave_VS_America
ACH	ADE	0.009569834	2.31E-10	20707461	207075	56733	NotAssigned	10.Mexican_distillery/agave	10.Mexican_distillery/agave_VS_NotAssigned
AAB	ADI	0.003490175	2.31E-10	7552133	75521	20691	06.Mosaic_beer	01.Wine_European_1	01.Wine_European_1_VS_06.Mosaic_beer
AAC HP1	ADI	0.006504023	2.31E-10	14073577	140736	38558	NotAssigned	01.Wine_European_1	01.Wine_European_1_VS_NotAssigned
AAC HP2	ADI	0.006555986	2.31E-10	14186016	141860	38866	NotAssigned	01.Wine_European_1	01.Wine_European_1_VS_NotAssigned
AAC collapsed	ADI	0.006945707	2.31E-10	15029306	150293	41176	NotAssigned	01.Wine_European_1	01.Wine_European_1_VS_NotAssigned
AAR	ADI	0.004555414	2.31E-10	9857126	98571	27006	06.Mosaic_beer	01.Wine_European_1	01.Wine_European_1_VS_06.Mosaic_beer
ABA	ADI	0.00770783	2.31E-10	16678407	166784	45694	America	01.Wine_European_1	01.Wine_European_1_VS_America
ABH	ADI	0.008288082	2.31E-10	17933973	179340	49134	America	01.Wine_European_1	01.Wine_European_1_VS_America
ACA	ADI	0.006252869	2.31E-10	13530124	135301	37069	America	01.Wine_European_1	01.Wine_European_1_VS_America
ACH	ADI	0.00376731	2.31E-10	8151806	81518	22334	NotAssigned	01.Wine_European_1	01.Wine_European_1_VS_NotAssigned
ADE	ADI	0.008764409	2.31E-10	18964661	189647	51958	10.Mexican_distillery/agave	01.Wine_European_1	01.Wine_European_1_VS_10.Mexican_distillery/agave
AAB	ADM collapsed	0.007629886	2.31E-10	16509749	165097	45232	06.Mosaic_beer	NotAssigned	06.Mosaic_beer_VS_NotAssigned
AAC HP1	ADM collapsed	0.007958984	2.31E-10	17221861	172219	47183	NotAssigned	NotAssigned	NotAssigned_VS_NotAssigned
AAC HP2	ADM collapsed	0.007768453	2.31E-10	16809586	168096	46054	NotAssigned	NotAssigned	NotAssigned_VS_NotAssigned
AAC collapsed	ADM collapsed	0.008088891	2.31E-10	17502958	175030	47953	NotAssigned	NotAssigned	NotAssigned_VS_NotAssigned
AAR	ADM collapsed	0.007482657	2.31E-10	16191173	161912	44359	06.Mosaic_beer	NotAssigned	06.Mosaic_beer_VS_NotAssigned
ABA	ADM collapsed	0.009258056	2.31E-10	20032828	200328	54884	America	NotAssigned	America_VS_NotAssigned
ABH	ADM collapsed	0.009543852	2.31E-10	20651241	206512	56579	America	NotAssigned	America_VS_NotAssigned
ACA	ADM collapsed	0.00860852	2.31E-10	18627345	186273	51034	America	NotAssigned	America_VS_NotAssigned
ACH	ADM collapsed	0.007967644	2.31E-10	17240601	172406	47235	NotAssigned	NotAssigned	NotAssigned_VS_NotAssigned
ADE	ADM collapsed	0.011691652	2.31E-10	25298708	252987	69312	10.Mexican_distillery/agave	NotAssigned	10.Mexican_distillery/agave_VS_NotAssigned
ADI	ADM collapsed	0.007274806	2.31E-10	15741418	157414	43127	01.Wine_European_1	NotAssigned	01.Wine_European_1_VS_NotAssigned
AAB	ADQ	0.012514398	2.31E-10	27078987	270790	74189	06.Mosaic_beer	16.Asian_fermentation	06.Mosaic_beer_VS_16.Asian_fermentation
AAC HP1	ADQ	0.011163363	2.31E-10	24155581	241556	66180	NotAssigned	16.Asian_fermentation	16.Asian_fermentation_VS_NotAssigned
AAC HP2	ADQ	0.010946851	2.31E-10	23687086	236871	64896	NotAssigned	16.Asian_fermentation	16.Asian_fermentation_VS_NotAssigned
AAC collapsed	ADQ	0.010808283	2.31E-10	23387250	233872	64075	NotAssigned	16.Asian_fermentation	16.Asian_fermentation_VS_NotAssigned
AAR	ADQ	0.01129327	2.31E-10	24436678	244367	66950	06.Mosaic_beer	16.Asian_fermentation	06.Mosaic_beer_VS_16.Asian_fermentation
ABA	ADQ	0.009890272	2.31E-10	21400833	214008	58632	America	16.Asian_fermentation	16.Asian_fermentation_VS_America
ABH	ADQ	0.00967376	2.31E-10	20932338	209323	57349	America	16.Asian_fermentation	16.Asian_fermentation_VS_America
ACA	ADQ	0.010487845	2.31E-10	22693878	226939	62175	America	16.Asian_fermentation	16.Asian_fermentation_VS_America
ACH	ADQ	0.012999385	2.31E-10	28128415	281284	77064	NotAssigned	16.Asian_fermentation	16.Asian_fermentation_VS_NotAssigned
ADE	ADQ	0.014463007	2.31E-10	31295438	312954	85741	10.Mexican_distillery/agave	16.Asian_fermentation	10.Mexican_distillery/agave_VS_16.Asian_fermentation
ADI	ADQ	0.0132592	2.31E-10	28690608	286906	78604	01.Wine_European_1	16.Asian_fermentation	01.Wine_European_1_VS_16.Asian_fermentation
ADM collapsed	ADQ	0.010167407	2.31E-10	22000506	220005	60275	NotAssigned	16.Asian_fermentation	16.Asian_fermentation_VS_NotAssigned
AAB	ADS	0.003429551	2.31E-10	7420954	74210	20331	06.Mosaic_beer	01.Wine_European_1	01.Wine_European_1_VS_06.Mosaic_beer
AAC HP1	ADS	0.006564646	2.31E-10	14204756	142048	38917	NotAssigned	01.Wine_European_1	01.Wine_European_1_VS_NotAssigned
AAC HP2	ADS	0.006599288	2.31E-10	14279715	142797	39123	NotAssigned	01.Wine_European_1	01.Wine_European_1_VS_NotAssigned
AAC collapsed	ADS	0.007023652	2.31E-10	15197964	151980	41638	NotAssigned	01.Wine_European_1	01.Wine_European_1_VS_NotAssigned
AAR	ADS	0.004512112	2.31E-10	9763427	97634	26749	06.Mosaic_beer	01.Wine_European_1	01.Wine_European_1_VS_06.Mosaic_beer
ABA	ADS	0.007751132	2.31E-10	16772106	167721	45951	America	01.Wine_European_1	01.Wine_European_1_VS_America
ABH	ADS	0.008279422	2.31E-10	17915233	179152	49083	America	01.Wine_European_1	01.Wine_European_1_VS_America
ACA	ADS	0.006140283	2.31E-10	13286506	132865	36401	America	01.Wine_European_1	01.Wine_European_1_VS_America
ACH	ADS	0.003706687	2.31E-10	8020627	80206	21974	NotAssigned	01.Wine_European_1	01.Wine_European_1_VS_NotAssigned
ADE	ADS	0.00879039	2.31E-10	19020880	190209	52112	10.Mexican_distillery/agave	01.Wine_European_1	01.Wine_European_1_VS_10.Mexican_distillery/agave
ADI	ADS	0.00125577	2.31E-10	2717269	27173	7445	01.Wine_European_1	01.Wine_European_1	01.Wine_European_1_VS_01.Wine_European_1
ADM collapsed	ADS	0.007266145	2.31E-10	15722678	157227	43076	NotAssigned	01.Wine_European_1	01.Wine_European_1_VS_NotAssigned
ADQ	ADS	0.013215897	2.31E-10	28596909	285969	78348	16.Asian_fermentation	01.Wine_European_1	01.Wine_European_1_VS_16.Asian_fermentation
AAB	AEG	0.006547325	2.31E-10	14167276	141673	38814	06.Mosaic_beer	America	06.Mosaic_beer_VS_America
AAC HP1	AEG	0.008166836	2.31E-10	17671616	176716	48415	NotAssigned	America	America_VS_NotAssigned
AAC HP2	AEG	0.008140854	2.31E-10	17615396	176154	48261	NotAssigned	America	America_VS_NotAssigned
AAC collapsed	AEG	0.008383348	2.31E-10	18140110	181401	49699	NotAssigned	America	America_VS_NotAssigned
AAR	AEG	0.007231503	2.31E-10	15647719	156477	42870	06.Mosaic_beer	America	06.Mosaic_beer_VS_America
ABA	AEG	0.008366027	2.31E-10	18102631	181026	49596	America	America	America_VS_America
ABH	AEG	0.008816372	2.31E-10	19077099	190771	52266	America	America	America_VS_America
ACA	AEG	0.007872379	2.31E-10	17034463	170345	46670	America	America	America_VS_America
ACH	AEG	0.006720535	2.31E-10	14542072	145421	39841	NotAssigned	America	America_VS_NotAssigned
ADE	AEG	0.010176068	2.31E-10	22019245	220192	60327	10.Mexican_distillery/agave	America	10.Mexican_distillery/agave_VS_America
ADI	AEG	0.005404141	2.31E-10	11693625	116936	32037	01.Wine_European_1	America	01.Wine_European_1_VS_America
ADM collapsed	AEG	0.00859986	2.31E-10	18608605	186086	50982	NotAssigned	America	America_VS_NotAssigned
ADQ	AEG	0.011605047	2.31E-10	25111310	251113	68798	16.Asian_fermentation	America	16.Asian_fermentation_VS_America
ADS	AEG	0.00537816	2.31E-10	11637405	116374	31883	01.Wine_European_1	America	01.Wine_European_1_VS_America
AAB	AEH	0.00519629	2.31E-10	11243870	112439	30805	06.Mosaic_beer	America	06.Mosaic_beer_VS_America
AAC HP1	AEH	0.007257485	2.31E-10	15703938	157039	43024	NotAssigned	America	America_VS_NotAssigned
AAC HP2	AEH	0.007577923	2.31E-10	16397310	163973	44924	NotAssigned	America	America_VS_NotAssigned
AAC collapsed	AEH	0.007612565	2.31E-10	16472270	164723	45130	NotAssigned	America	America_VS_NotAssigned
AAR	AEH	0.005967073	2.31E-10	12911711	129117	35375	06.Mosaic_beer	America	06.Mosaic_beer_VS_America
ABA	AEH	0.008677804	2.31E-10	18777263	187773	51445	America	America	America_VS_America
ABH	AEH	0.009058865	2.31E-10	19601813	196018	53704	America	America	America_VS_America
ACA	AEH	0.007092936	2.31E-10	15347883	153479	42049	America	America	America_VS_America
ACH	AEH	0.005109685	2.31E-10	11056472	110565	30292	NotAssigned	America	America_VS_NotAssigned
ADE	AEH	0.009691081	2.31E-10	20969818	209698	57452	10.Mexican_distillery/agave	America	10.Mexican_distillery/agave_VS_America
ADI	AEH	0.003819273	2.31E-10	8264244	82642	22642	01.Wine_European_1	America	01.Wine_European_1_VS_America
ADM collapsed	AEH	0.008210138	2.31E-10	17765315	177653	48672	NotAssigned	America	America_VS_NotAssigned
ADQ	AEH	0.012713589	2.31E-10	27510002	275100	75370	16.Asian_fermentation	America	16.Asian_fermentation_VS_America
ADS	AEH	0.003689366	2.31E-10	7983148	79831	21872	01.Wine_European_1	America	01.Wine_European_1_VS_America
AEG	AEH	0.005854487	2.31E-10	12668094	126681	34707	America	America	America_VS_America
AAB	AEL collapsed	0.008885656	2.31E-10	19227018	192270	52677	06.Mosaic_beer	17.Spainish	06.Mosaic_beer_VS_17.Spainish
AAC HP1	AEL collapsed	0.008106212	2.31E-10	17540437	175404	48056	NotAssigned	17.Spainish	17.Spainish_VS_NotAssigned
AAC HP2	AEL collapsed	0.008088891	2.31E-10	17502958	175030	47953	NotAssigned	17.Spainish	17.Spainish_VS_NotAssigned
AAC collapsed	AEL collapsed	0.008010947	2.31E-10	17334300	173343	47491	NotAssigned	17.Spainish	17.Spainish_VS_NotAssigned
AAR	AEL collapsed	0.008288082	2.31E-10	17933973	179340	49134	06.Mosaic_beer	17.Spainish	06.Mosaic_beer_VS_17.Spainish
ABA	AEL collapsed	0.009517871	2.31E-10	20595022	205950	56425	America	17.Spainish	17.Spainish_VS_America
ABH	AEL collapsed	0.009232075	2.31E-10	19976609	199766	54730	America	17.Spainish	17.Spainish_VS_America
ACA	AEL collapsed	0.008972261	2.31E-10	19414416	194144	53190	America	17.Spainish	17.Spainish_VS_America
ACH	AEL collapsed	0.008998242	2.31E-10	19470635	194706	53344	NotAssigned	17.Spainish	17.Spainish_VS_NotAssigned
ADE	AEL collapsed	0.012211281	2.31E-10	26423095	264231	72392	10.Mexican_distillery/agave	17.Spainish	10.Mexican_distillery/agave_VS_17.Spainish
ADI	AEL collapsed	0.00895494	2.31E-10	19376936	193769	53087	01.Wine_European_1	17.Spainish	01.Wine_European_1_VS_17.Spainish
ADM collapsed	AEL collapsed	0.007872379	2.31E-10	17034463	170345	46670	NotAssigned	17.Spainish	17.Spainish_VS_NotAssigned
ADQ	AEL collapsed	0.008331385	2.31E-10	18027672	180277	49391	16.Asian_fermentation	17.Spainish	16.Asian_fermentation_VS_17.Spainish
ADS	AEL collapsed	0.008928958	2.31E-10	19320717	193207	52933	01.Wine_European_1	17.Spainish	01.Wine_European_1_VS_17.Spainish
AEG	AEL collapsed	0.009396624	2.31E-10	20332665	203327	55706	America	17.Spainish	17.Spainish_VS_America
AEH	AEL collapsed	0.009180112	2.31E-10	19864170	198642	54422	America	17.Spainish	17.Spainish_VS_America
AAB	AFH	0.012471096	2.31E-10	26985288	269853	73932	06.Mosaic_beer	16.Asian_fermentation	06.Mosaic_beer_VS_16.Asian_fermentation
AAC HP1	AFH	0.011146042	2.31E-10	24118101	241181	66077	NotAssigned	16.Asian_fermentation	16.Asian_fermentation_VS_NotAssigned
AAC HP2	AFH	0.010842925	2.31E-10	23462209	234622	64280	NotAssigned	16.Asian_fermentation	16.Asian_fermentation_VS_NotAssigned
AAC collapsed	AFH	0.010868906	2.31E-10	23518428	235184	64434	NotAssigned	16.Asian_fermentation	16.Asian_fermentation_VS_NotAssigned
AAR	AFH	0.011198005	2.31E-10	24230540	242305	66385	06.Mosaic_beer	16.Asian_fermentation	06.Mosaic_beer_VS_16.Asian_fermentation
ABA	AFH	0.009665099	2.31E-10	20913598	209136	57298	America	16.Asian_fermentation	16.Asian_fermentation_VS_America
ABH	AFH	0.00950055	2.31E-10	20557542	205575	56322	America	16.Asian_fermentation	16.Asian_fermentation_VS_America
ACA	AFH	0.01039258	2.31E-10	22487740	224877	61610	America	16.Asian_fermentation	16.Asian_fermentation_VS_America
ACH	AFH	0.012696268	2.31E-10	27472522	274725	75267	NotAssigned	16.Asian_fermentation	16.Asian_fermentation_VS_NotAssigned
ADE	AFH	0.014480328	2.31E-10	31332918	313329	85844	10.Mexican_distillery/agave	16.Asian_fermentation	10.Mexican_distillery/agave_VS_16.Asian_fermentation
ADI	AFH	0.01326786	2.31E-10	28709348	287093	78656	01.Wine_European_1	16.Asian_fermentation	01.Wine_European_1_VS_16.Asian_fermentation
ADM collapsed	AFH	0.009812327	2.31E-10	21232175	212322	58170	NotAssigned	16.Asian_fermentation	16.Asian_fermentation_VS_NotAssigned
ADQ	AFH	0.004053106	2.31E-10	8770219	87702	24028	16.Asian_fermentation	16.Asian_fermentation	16.Asian_fermentation_VS_16.Asian_fermentation
ADS	AFH	0.013224558	2.31E-10	28615649	286156	78399	01.Wine_European_1	16.Asian_fermentation	01.Wine_European_1_VS_16.Asian_fermentation
AEG	AFH	0.011535764	2.31E-10	24961391	249614	68387	America	16.Asian_fermentation	16.Asian_fermentation_VS_America
AEH	AFH	0.012791534	2.31E-10	27678660	276787	75832	America	16.Asian_fermentation	16.Asian_fermentation_VS_America
AEL collapsed	AFH	0.008383348	2.31E-10	18140110	181401	49699	17.Spainish	16.Asian_fermentation	16.Asian_fermentation_VS_17.Spainish
AAB	AFI	0.003715347	2.31E-10	8039367	80394	22026	06.Mosaic_beer	02.Wine_European_2	02.Wine_European_2_VS_06.Mosaic_beer
AAC HP1	AFI	0.006685893	2.31E-10	14467113	144671	39636	NotAssigned	02.Wine_European_2	02.Wine_European_2_VS_NotAssigned
AAC HP2	AFI	0.006746516	2.31E-10	14598291	145983	39995	NotAssigned	02.Wine_European_2	02.Wine_European_2_VS_NotAssigned
AAC collapsed	AFI	0.00716222	2.31E-10	15497801	154978	42460	NotAssigned	02.Wine_European_2	02.Wine_European_2_VS_NotAssigned
AAR	AFI	0.004901833	2.31E-10	10606717	106067	29059	06.Mosaic_beer	02.Wine_European_2	02.Wine_European_2_VS_06.Mosaic_beer
ABA	AFI	0.008036928	2.31E-10	17390519	173905	47645	America	02.Wine_European_2	02.Wine_European_2_VS_America
ABH	AFI	0.008565218	2.31E-10	18533646	185336	50777	America	02.Wine_European_2	02.Wine_European_2_VS_America
ACA	AFI	0.006573307	2.31E-10	14223496	142235	38968	America	02.Wine_European_2	02.Wine_European_2_VS_America
ACH	AFI	0.004338902	2.31E-10	9388631	93886	25722	NotAssigned	02.Wine_European_2	02.Wine_European_2_VS_NotAssigned
ADE	AFI	0.008825032	2.31E-10	19095839	190958	52317	10.Mexican_distillery/agave	02.Wine_European_2	02.Wine_European_2_VS_10.Mexican_distillery/agave
ADI	AFI	0.00197459	2.31E-10	4272671	42727	11706	01.Wine_European_1	02.Wine_European_2	01.Wine_European_1_VS_02.Wine_European_2
ADM collapsed	AFI	0.007517299	2.31E-10	16266132	162661	44565	NotAssigned	02.Wine_European_2	02.Wine_European_2_VS_NotAssigned
ADQ	AFI	0.013241879	2.31E-10	28653129	286531	78502	16.Asian_fermentation	02.Wine_European_2	02.Wine_European_2_VS_16.Asian_fermentation
ADS	AFI	0.00196593	2.31E-10	4253931	42539	11655	01.Wine_European_1	02.Wine_European_2	01.Wine_European_1_VS_02.Wine_European_2
AEG	AFI	0.005819845	2.31E-10	12593134	125931	34502	America	02.Wine_European_2	02.Wine_European_2_VS_America
AEH	AFI	0.004200334	2.31E-10	9088795	90888	24901	America	02.Wine_European_2	02.Wine_European_2_VS_America
AEL collapsed	AFI	0.009006902	2.31E-10	19489375	194894	53396	17.Spainish	02.Wine_European_2	02.Wine_European_2_VS_17.Spainish
AFH	AFI	0.013250539	2.31E-10	28671869	286719	78553	16.Asian_fermentation	02.Wine_European_2	02.Wine_European_2_VS_16.Asian_fermentation
AAB	AGA 1a	0.003464193	2.31E-10	7495913	74959	20537	06.Mosaic_beer	01.Wine_European_1	01.Wine_European_1_VS_06.Mosaic_beer
AAC HP1	AGA 1a	0.006547325	2.31E-10	14167276	141673	38814	NotAssigned	01.Wine_European_1	01.Wine_European_1_VS_NotAssigned
AAC HP2	AGA 1a	0.006581967	2.31E-10	14242235	142422	39020	NotAssigned	01.Wine_European_1	01.Wine_European_1_VS_NotAssigned
AAC collapsed	AGA 1a	0.006954368	2.31E-10	15048046	150480	41228	NotAssigned	01.Wine_European_1	01.Wine_European_1_VS_NotAssigned
AAR	AGA 1a	0.004546754	2.31E-10	9838386	98384	26954	06.Mosaic_beer	01.Wine_European_1	01.Wine_European_1_VS_06.Mosaic_beer
ABA	AGA 1a	0.007681849	2.31E-10	16622188	166222	45540	America	01.Wine_European_1	01.Wine_European_1_VS_America
ABH	AGA 1a	0.008262101	2.31E-10	17877753	178778	48980	America	01.Wine_European_1	01.Wine_European_1_VS_America
ACA	AGA 1a	0.006209566	2.31E-10	13436425	134364	36812	America	01.Wine_European_1	01.Wine_European_1_VS_America
ACH	AGA 1a	0.003620082	2.31E-10	7833229	78332	21461	NotAssigned	01.Wine_European_1	01.Wine_European_1_VS_NotAssigned
ADE	AGA 1a	0.008807711	2.31E-10	19058360	190584	52215	10.Mexican_distillery/agave	01.Wine_European_1	01.Wine_European_1_VS_10.Mexican_distillery/agave
ADI	AGA 1a	0.001134523	2.31E-10	2454912	24549	6726	01.Wine_European_1	01.Wine_European_1	01.Wine_European_1_VS_01.Wine_European_1
ADM collapsed	AGA 1a	0.00735275	2.31E-10	15910076	159101	43589	NotAssigned	01.Wine_European_1	01.Wine_European_1_VS_NotAssigned
ADQ	AGA 1a	0.013285181	2.31E-10	28746828	287468	78758	16.Asian_fermentation	01.Wine_European_1	01.Wine_European_1_VS_16.Asian_fermentation
ADS	AGA 1a	0.001195147	2.31E-10	2586090	25861	7085	01.Wine_European_1	01.Wine_European_1	01.Wine_European_1_VS_01.Wine_European_1
AEG	AGA 1a	0.005395481	2.31E-10	11674885	116749	31986	America	01.Wine_European_1	01.Wine_European_1_VS_America
AEH	AGA 1a	0.003654724	2.31E-10	7908189	79082	21666	America	01.Wine_European_1	01.Wine_European_1_VS_America
AEL collapsed	AGA 1a	0.008946279	2.31E-10	19358196	193582	53036	17.Spainish	01.Wine_European_1	01.Wine_European_1_VS_17.Spainish
AFH	AGA 1a	0.013293842	2.31E-10	28765567	287656	78810	16.Asian_fermentation	01.Wine_European_1	01.Wine_European_1_VS_16.Asian_fermentation
AFI	AGA 1a	0.001983251	2.31E-10	4291410	42914	11757	02.Wine_European_2	01.Wine_European_1	01.Wine_European_1_VS_02.Wine_European_2
AAB	AGK	0.006781158	2.31E-10	14673250	146733	40201	06.Mosaic_beer	NotAssigned	06.Mosaic_beer_VS_NotAssigned
AAC HP1	AGK	0.008227459	2.31E-10	17802794	178028	48775	NotAssigned	NotAssigned	NotAssigned_VS_NotAssigned
AAC HP2	AGK	0.007941663	2.31E-10	17184381	171844	47080	NotAssigned	NotAssigned	NotAssigned_VS_NotAssigned
AAC collapsed	AGK	0.007976305	2.31E-10	17259340	172593	47286	NotAssigned	NotAssigned	NotAssigned_VS_NotAssigned
AAR	AGK	0.007448016	2.31E-10	16116214	161162	44154	06.Mosaic_beer	NotAssigned	06.Mosaic_beer_VS_NotAssigned
ABA	AGK	0.008825032	2.31E-10	19095839	190958	52317	America	NotAssigned	America_VS_NotAssigned
ABH	AGK	0.008946279	2.31E-10	19358196	193582	53036	America	NotAssigned	America_VS_NotAssigned
ACA	AGK	0.007326769	2.31E-10	15853857	158539	43435	America	NotAssigned	America_VS_NotAssigned
ACH	AGK	0.007118917	2.31E-10	15404102	154041	42203	NotAssigned	NotAssigned	NotAssigned_VS_NotAssigned
ADE	AGK	0.010799622	2.31E-10	23368510	233685	64023	10.Mexican_distillery/agave	NotAssigned	10.Mexican_distillery/agave_VS_NotAssigned
ADI	AGK	0.006148943	2.31E-10	13305246	133052	36453	01.Wine_European_1	NotAssigned	01.Wine_European_1_VS_NotAssigned
ADM collapsed	AGK	0.007066954	2.31E-10	15291663	152917	41895	NotAssigned	NotAssigned	NotAssigned_VS_NotAssigned
ADQ	AGK	0.010409901	2.31E-10	22525220	225252	61713	16.Asian_fermentation	NotAssigned	16.Asian_fermentation_VS_NotAssigned
ADS	AGK	0.00608832	2.31E-10	13174068	131741	36093	01.Wine_European_1	NotAssigned	01.Wine_European_1_VS_NotAssigned
AEG	AGK	0.008019607	2.31E-10	17353039	173530	47543	America	NotAssigned	America_VS_NotAssigned
AEH	AGK	0.007517299	2.31E-10	16266132	162661	44565	America	NotAssigned	America_VS_NotAssigned
AEL collapsed	AGK	0.008158175	2.31E-10	17652876	176529	48364	17.Spainish	NotAssigned	17.Spainish_VS_NotAssigned
AFH	AGK	0.010020179	2.31E-10	21681929	216819	59403	16.Asian_fermentation	NotAssigned	16.Asian_fermentation_VS_NotAssigned
AFI	AGK	0.006478041	2.31E-10	14017358	140174	38404	02.Wine_European_2	NotAssigned	02.Wine_European_2_VS_NotAssigned
AGA 1a	AGK	0.006053678	2.31E-10	13099109	130991	35888	01.Wine_European_1	NotAssigned	01.Wine_European_1_VS_NotAssigned
AAB	AHG	0.003342947	2.31E-10	7233556	72336	19818	06.Mosaic_beer	01.Wine_European_1	01.Wine_European_1_VS_06.Mosaic_beer
AAC HP1	AHG	0.006495362	2.31E-10	14054838	140548	38506	NotAssigned	01.Wine_European_1	01.Wine_European_1_VS_NotAssigned
AAC HP2	AHG	0.006581967	2.31E-10	14242235	142422	39020	NotAssigned	01.Wine_European_1	01.Wine_European_1_VS_NotAssigned
AAC collapsed	AHG	0.00698901	2.31E-10	15123005	151230	41433	NotAssigned	01.Wine_European_1	01.Wine_European_1_VS_NotAssigned
AAR	AHG	0.00447747	2.31E-10	9688468	96885	26544	06.Mosaic_beer	01.Wine_European_1	01.Wine_European_1_VS_06.Mosaic_beer
ABA	AHG	0.007647207	2.31E-10	16547229	165472	45335	America	01.Wine_European_1	01.Wine_European_1_VS_America
ABH	AHG	0.008218798	2.31E-10	17784054	177841	48723	America	01.Wine_European_1	01.Wine_European_1_VS_America
ACA	AHG	0.006174924	2.31E-10	13361466	133615	36607	America	01.Wine_European_1	01.Wine_European_1_VS_America
ACH	AHG	0.003620082	2.31E-10	7833229	78332	21461	NotAssigned	01.Wine_European_1	01.Wine_European_1_VS_NotAssigned
ADE	AHG	0.008807711	2.31E-10	19058360	190584	52215	10.Mexican_distillery/agave	01.Wine_European_1	01.Wine_European_1_VS_10.Mexican_distillery/agave
ADI	AHG	0.001134523	2.31E-10	2454912	24549	6726	01.Wine_European_1	01.Wine_European_1	01.Wine_European_1_VS_01.Wine_European_1
ADM collapsed	AHG	0.007196861	2.31E-10	15572760	155728	42665	NotAssigned	01.Wine_European_1	01.Wine_European_1_VS_NotAssigned
ADQ	AHG	0.013189916	2.31E-10	28540690	285407	78194	16.Asian_fermentation	01.Wine_European_1	01.Wine_European_1_VS_16.Asian_fermentation
ADS	AHG	0.001160505	2.31E-10	2511131	25111	6880	01.Wine_European_1	01.Wine_European_1	01.Wine_European_1_VS_01.Wine_European_1
AEG	AHG	0.005308876	2.31E-10	11487487	114875	31473	America	01.Wine_European_1	01.Wine_European_1_VS_America
AEH	AHG	0.003602761	2.31E-10	7795750	77957	21358	America	01.Wine_European_1	01.Wine_European_1_VS_America
AEL collapsed	AHG	0.008833693	2.31E-10	19114579	191146	52369	17.Spainish	01.Wine_European_1	01.Wine_European_1_VS_17.Spainish
AFH	AHG	0.013198576	2.31E-10	28559430	285594	78245	16.Asian_fermentation	01.Wine_European_1	01.Wine_European_1_VS_16.Asian_fermentation
AFI	AHG	0.001913967	2.31E-10	4141492	41415	11347	02.Wine_European_2	01.Wine_European_1	01.Wine_European_1_VS_02.Wine_European_2
AGA 1a	AHG	0.001108542	2.31E-10	2398692	23987	6572	01.Wine_European_1	01.Wine_European_1	01.Wine_European_1_VS_01.Wine_European_1
AGK	AHG	0.005967073	2.31E-10	12911711	129117	35375	NotAssigned	01.Wine_European_1	01.Wine_European_1_VS_NotAssigned
AAB	AHL	0.011786918	2.31E-10	25504845	255048	69876	06.Mosaic_beer	NotAssigned	06.Mosaic_beer_VS_NotAssigned
AAC HP1	AHL	0.0147055	2.31E-10	31820152	318202	87178	NotAssigned	NotAssigned	NotAssigned_VS_NotAssigned
AAC HP2	AHL	0.0147055	2.31E-10	31820152	318202	87178	NotAssigned	NotAssigned	NotAssigned_VS_NotAssigned
AAC collapsed	AHL	0.015147185	2.31E-10	32775881	327759	89797	NotAssigned	NotAssigned	NotAssigned_VS_NotAssigned
AAR	AHL	0.012782873	2.31E-10	27659920	276599	75781	06.Mosaic_beer	NotAssigned	06.Mosaic_beer_VS_NotAssigned
ABA	AHL	0.015866005	2.31E-10	34331283	343313	94058	America	NotAssigned	America_VS_NotAssigned
ABH	AHL	0.016290369	2.31E-10	35249533	352495	96574	America	NotAssigned	America_VS_NotAssigned
ACA	AHL	0.014350421	2.31E-10	31051821	310518	85073	America	NotAssigned	America_VS_NotAssigned
ACH	AHL	0.011986109	2.31E-10	25935860	259359	71057	NotAssigned	NotAssigned	NotAssigned_VS_NotAssigned
ADE	AHL	0.016775356	2.31E-10	36298960	362990	99449	10.Mexican_distillery/agave	NotAssigned	10.Mexican_distillery/agave_VS_NotAssigned
ADI	AHL	0.009846969	2.31E-10	21307134	213071	58376	01.Wine_European_1	NotAssigned	01.Wine_European_1_VS_NotAssigned
ADM collapsed	AHL	0.015528246	2.31E-10	33600432	336004	92056	NotAssigned	NotAssigned	NotAssigned_VS_NotAssigned
ADQ	AHL	0.021018992	2.31E-10	45481454	454815	124607	16.Asian_fermentation	NotAssigned	16.Asian_fermentation_VS_NotAssigned
ADS	AHL	0.009820988	2.31E-10	21250914	212509	58222	01.Wine_European_1	NotAssigned	01.Wine_European_1_VS_NotAssigned
AEG	AHL	0.013648921	2.31E-10	29533899	295339	80915	America	NotAssigned	America_VS_NotAssigned
AEH	AHL	0.012029411	2.31E-10	26029559	260296	71314	America	NotAssigned	America_VS_NotAssigned
AEL collapsed	AHL	0.017095794	2.31E-10	36992332	369923	101349	17.Spainish	NotAssigned	17.Spainish_VS_NotAssigned
AFH	AHL	0.021027653	2.31E-10	45500194	455002	124658	16.Asian_fermentation	NotAssigned	16.Asian_fermentation_VS_NotAssigned
AFI	AHL	0.010305975	2.31E-10	22300342	223003	61097	02.Wine_European_2	NotAssigned	02.Wine_European_2_VS_NotAssigned
AGA 1a	AHL	0.009751704	2.31E-10	21100996	211010	57811	01.Wine_European_1	NotAssigned	01.Wine_European_1_VS_NotAssigned
AGK	AHL	0.014237834	2.31E-10	30808204	308082	84406	NotAssigned	NotAssigned	NotAssigned_VS_NotAssigned
AHG	AHL	0.009734383	2.31E-10	21063517	210635	57708	01.Wine_European_1	NotAssigned	01.Wine_European_1_VS_NotAssigned
AAB	AIC	0.003568119	2.31E-10	7720791	77208	21153	06.Mosaic_beer	02.Wine_European_2	02.Wine_European_2_VS_06.Mosaic_beer
AAC HP1	AIC	0.006538665	2.31E-10	14148536	141485	38763	NotAssigned	02.Wine_European_2	02.Wine_European_2_VS_NotAssigned
AAC HP2	AIC	0.006599288	2.31E-10	14279715	142797	39123	NotAssigned	02.Wine_European_2	02.Wine_European_2_VS_NotAssigned
AAC collapsed	AIC	0.007014991	2.31E-10	15179225	151792	41587	NotAssigned	02.Wine_European_2	02.Wine_European_2_VS_NotAssigned
AAR	AIC	0.004823889	2.31E-10	10438059	104381	28597	06.Mosaic_beer	02.Wine_European_2	02.Wine_European_2_VS_06.Mosaic_beer
ABA	AIC	0.007924342	2.31E-10	17146902	171469	46978	America	02.Wine_European_2	02.Wine_European_2_VS_America
ABH	AIC	0.008435311	2.31E-10	18252549	182525	50007	America	02.Wine_European_2	02.Wine_European_2_VS_America
ACA	AIC	0.006478041	2.31E-10	14017358	140174	38404	America	02.Wine_European_2	02.Wine_European_2_VS_America
ACH	AIC	0.004226316	2.31E-10	9145014	91450	25055	NotAssigned	02.Wine_European_2	02.Wine_European_2_VS_NotAssigned
ADE	AIC	0.008721107	2.31E-10	18870962	188710	51701	10.Mexican_distillery/agave	02.Wine_European_2	02.Wine_European_2_VS_10.Mexican_distillery/agave
ADI	AIC	0.001879325	2.31E-10	4066533	40665	11141	01.Wine_European_1	02.Wine_European_2	01.Wine_European_1_VS_02.Wine_European_2
ADM collapsed	AIC	0.007439355	2.31E-10	16097474	160975	44103	NotAssigned	02.Wine_European_2	02.Wine_European_2_VS_NotAssigned
ADQ	AIC	0.013111971	2.31E-10	28372032	283720	77732	16.Asian_fermentation	02.Wine_European_2	02.Wine_European_2_VS_16.Asian_fermentation
ADS	AIC	0.001853343	2.31E-10	4010314	40103	10987	01.Wine_European_1	02.Wine_European_2	01.Wine_European_1_VS_02.Wine_European_2
AEG	AIC	0.005724579	2.31E-10	12386997	123870	33937	America	02.Wine_European_2	02.Wine_European_2_VS_America
AEH	AIC	0.004087748	2.31E-10	8845178	88452	24233	America	02.Wine_European_2	02.Wine_European_2_VS_America
AEL collapsed	AIC	0.008911637	2.31E-10	19283237	192832	52831	17.Spainish	02.Wine_European_2	02.Wine_European_2_VS_17.Spainish
AFH	AIC	0.013120632	2.31E-10	28390772	283908	77783	16.Asian_fermentation	02.Wine_European_2	02.Wine_European_2_VS_16.Asian_fermentation
AFI	AIC	0.000424364	2.31E-10	918249	9182	2516	02.Wine_European_2	02.Wine_European_2	02.Wine_European_2_VS_02.Wine_European_2
AGA 1a	AIC	0.001905306	2.31E-10	4122752	41228	11295	01.Wine_European_1	02.Wine_European_2	01.Wine_European_1_VS_02.Wine_European_2
AGK	AIC	0.006330813	2.31E-10	13698782	136988	37531	NotAssigned	02.Wine_European_2	02.Wine_European_2_VS_NotAssigned
AHG	AIC	0.001818701	2.31E-10	3935355	39354	10782	01.Wine_European_1	02.Wine_European_2	01.Wine_European_1_VS_02.Wine_European_2
AHL	AIC	0.010228031	2.31E-10	22131684	221317	60635	NotAssigned	02.Wine_European_2	02.Wine_European_2_VS_NotAssigned
AAB	AIE	0.011717634	2.31E-10	25354927	253549	69466	06.Mosaic_beer	NotAssigned	06.Mosaic_beer_VS_NotAssigned
AAC HP1	AIE	0.014722821	2.31E-10	31857632	318576	87281	NotAssigned	NotAssigned	NotAssigned_VS_NotAssigned
AAC HP2	AIE	0.014740142	2.31E-10	31895111	318951	87384	NotAssigned	NotAssigned	NotAssigned_VS_NotAssigned
AAC collapsed	AIE	0.015181827	2.31E-10	32850840	328508	90002	NotAssigned	NotAssigned	NotAssigned_VS_NotAssigned
AAR	AIE	0.012661626	2.31E-10	27397563	273976	75062	06.Mosaic_beer	NotAssigned	06.Mosaic_beer_VS_NotAssigned
ABA	AIE	0.015822703	2.31E-10	34237584	342376	93802	America	NotAssigned	America_VS_NotAssigned
ABH	AIE	0.016281708	2.31E-10	35230793	352308	96523	America	NotAssigned	America_VS_NotAssigned
ACA	AIE	0.014359081	2.31E-10	31070561	310706	85125	America	NotAssigned	America_VS_NotAssigned
ACH	AIE	0.011916825	2.31E-10	25785942	257859	70646	NotAssigned	NotAssigned	NotAssigned_VS_NotAssigned
ADE	AIE	0.01684464	2.31E-10	36448879	364489	99860	10.Mexican_distillery/agave	NotAssigned	10.Mexican_distillery/agave_VS_NotAssigned
ADI	AIE	0.009743044	2.31E-10	21082256	210823	57760	01.Wine_European_1	NotAssigned	01.Wine_European_1_VS_NotAssigned
ADM collapsed	AIE	0.015467623	2.31E-10	33469253	334693	91697	NotAssigned	NotAssigned	NotAssigned_VS_NotAssigned
ADQ	AIE	0.021088276	2.31E-10	45631373	456314	125017	16.Asian_fermentation	NotAssigned	16.Asian_fermentation_VS_NotAssigned
ADS	AIE	0.009708402	2.31E-10	21007297	210073	57554	01.Wine_European_1	NotAssigned	01.Wine_European_1_VS_NotAssigned
AEG	AIE	0.013553656	2.31E-10	29327761	293278	80350	America	NotAssigned	America_VS_NotAssigned
AEH	AIE	0.011994769	2.31E-10	25954600	259546	71108	America	NotAssigned	America_VS_NotAssigned
AEL collapsed	AIE	0.017061152	2.31E-10	36917373	369174	101143	17.Spainish	NotAssigned	17.Spainish_VS_NotAssigned
AFH	AIE	0.021131579	2.31E-10	45725071	457251	125274	16.Asian_fermentation	NotAssigned	16.Asian_fermentation_VS_NotAssigned
AFI	AIE	0.010340617	2.31E-10	22375301	223753	61302	02.Wine_European_2	NotAssigned	02.Wine_European_2_VS_NotAssigned
AGA 1a	AIE	0.009665099	2.31E-10	20913598	209136	57298	01.Wine_European_1	NotAssigned	01.Wine_European_1_VS_NotAssigned
AGK	AIE	0.014151229	2.31E-10	30620806	306208	83893	NotAssigned	NotAssigned	NotAssigned_VS_NotAssigned
AHG	AIE	0.009613136	2.31E-10	20801160	208012	56989	01.Wine_European_1	NotAssigned	01.Wine_European_1_VS_NotAssigned
AHL	AIE	0.005828505	2.31E-10	12611874	126119	34553	NotAssigned	NotAssigned	NotAssigned_VS_NotAssigned
AIC	AIE	0.010245352	2.31E-10	22169164	221692	60737	02.Wine_European_2	NotAssigned	02.Wine_European_2_VS_NotAssigned
AAB	AIF HP1	0.003377588	2.31E-10	7308516	73085	20023	06.Mosaic_beer	01.Wine_European_1	01.Wine_European_1_VS_06.Mosaic_beer
AAC HP1	AIF HP1	0.006495362	2.31E-10	14054838	140548	38506	NotAssigned	01.Wine_European_1	01.Wine_European_1_VS_NotAssigned
AAC HP2	AIF HP1	0.006512683	2.31E-10	14092317	140923	38609	NotAssigned	01.Wine_European_1	01.Wine_European_1_VS_NotAssigned
AAC collapsed	AIF HP1	0.006919726	2.31E-10	14973087	149731	41022	NotAssigned	01.Wine_European_1	01.Wine_European_1_VS_NotAssigned
AAR	AIF HP1	0.004529433	2.31E-10	9800907	98009	26852	06.Mosaic_beer	01.Wine_European_1	01.Wine_European_1_VS_06.Mosaic_beer
ABA	AIF HP1	0.007664528	2.31E-10	16584708	165847	45438	America	01.Wine_European_1	01.Wine_European_1_VS_America
ABH	AIF HP1	0.008201478	2.31E-10	17746575	177466	48621	America	01.Wine_European_1	01.Wine_European_1_VS_America
ACA	AIF HP1	0.006209566	2.31E-10	13436425	134364	36812	America	01.Wine_European_1	01.Wine_European_1_VS_America
ACH	AIF HP1	0.003620082	2.31E-10	7833229	78332	21461	NotAssigned	01.Wine_European_1	01.Wine_European_1_VS_NotAssigned
ADE	AIF HP1	0.008825032	2.31E-10	19095839	190958	52317	10.Mexican_distillery/agave	01.Wine_European_1	01.Wine_European_1_VS_10.Mexican_distillery/agave
ADI	AIF HP1	0.001203807	2.31E-10	2604830	26048	7137	01.Wine_European_1	01.Wine_European_1	01.Wine_European_1_VS_01.Wine_European_1
ADM collapsed	AIF HP1	0.007248824	2.31E-10	15685199	156852	42973	NotAssigned	01.Wine_European_1	01.Wine_European_1_VS_NotAssigned
ADQ	AIF HP1	0.013207237	2.31E-10	28578170	285782	78296	16.Asian_fermentation	01.Wine_European_1	01.Wine_European_1_VS_16.Asian_fermentation
ADS	AIF HP1	0.001368356	2.31E-10	2960886	29609	8112	01.Wine_European_1	01.Wine_European_1	01.Wine_European_1_VS_01.Wine_European_1
AEG	AIF HP1	0.005412802	2.31E-10	11712365	117124	32089	America	01.Wine_European_1	01.Wine_European_1_VS_America
AEH	AIF HP1	0.003741329	2.31E-10	8095586	80956	22180	America	01.Wine_European_1	01.Wine_European_1_VS_America
AEL collapsed	AIF HP1	0.008972261	2.31E-10	19414416	194144	53190	17.Spainish	01.Wine_European_1	01.Wine_European_1_VS_17.Spainish
AFH	AIF HP1	0.013215897	2.31E-10	28596909	285969	78348	16.Asian_fermentation	01.Wine_European_1	01.Wine_European_1_VS_16.Asian_fermentation
AFI	AIF HP1	0.002017893	2.31E-10	4366370	43664	11963	02.Wine_European_2	01.Wine_European_1	01.Wine_European_1_VS_02.Wine_European_2
AGA 1a	AIF HP1	0.001229789	2.31E-10	2661049	26610	7291	01.Wine_European_1	01.Wine_European_1	01.Wine_European_1_VS_01.Wine_European_1
AGK	AIF HP1	0.006001715	2.31E-10	12986670	129867	35580	NotAssigned	01.Wine_European_1	01.Wine_European_1_VS_NotAssigned
AHG	AIF HP1	0.001021937	2.31E-10	2211294	22113	6058	01.Wine_European_1	01.Wine_European_1	01.Wine_European_1_VS_01.Wine_European_1
AHL	AIF HP1	0.009717062	2.31E-10	21026037	210260	57606	NotAssigned	01.Wine_European_1	01.Wine_European_1_VS_NotAssigned
AIC	AIF HP1	0.001939948	2.31E-10	4197711	41977	11501	02.Wine_European_2	01.Wine_European_1	01.Wine_European_1_VS_02.Wine_European_2
AIE	AIF HP1	0.009647778	2.31E-10	20876119	208761	57195	NotAssigned	01.Wine_European_1	01.Wine_European_1_VS_NotAssigned
AAB	AIF HP2	0.003446872	2.31E-10	7458434	74584	20434	06.Mosaic_beer	01.Wine_European_1	01.Wine_European_1_VS_06.Mosaic_beer
AAC HP1	AIF HP2	0.006530004	2.31E-10	14129797	141298	38712	NotAssigned	01.Wine_European_1	01.Wine_European_1_VS_NotAssigned
AAC HP2	AIF HP2	0.006547325	2.31E-10	14167276	141673	38814	NotAssigned	01.Wine_European_1	01.Wine_European_1_VS_NotAssigned
AAC collapsed	AIF HP2	0.006937047	2.31E-10	15010566	150106	41125	NotAssigned	01.Wine_European_1	01.Wine_European_1_VS_NotAssigned
AAR	AIF HP2	0.004581396	2.31E-10	9913345	99133	27160	06.Mosaic_beer	01.Wine_European_1	01.Wine_European_1_VS_06.Mosaic_beer
ABA	AIF HP2	0.007664528	2.31E-10	16584708	165847	45438	America	01.Wine_European_1	01.Wine_European_1_VS_America
ABH	AIF HP2	0.008236119	2.31E-10	17821534	178215	48826	America	01.Wine_European_1	01.Wine_European_1_VS_America
ACA	AIF HP2	0.006209566	2.31E-10	13436425	134364	36812	America	01.Wine_European_1	01.Wine_European_1_VS_America
ACH	AIF HP2	0.003637403	2.31E-10	7870709	78707	21564	NotAssigned	01.Wine_European_1	01.Wine_European_1_VS_NotAssigned
ADE	AIF HP2	0.008868335	2.31E-10	19189538	191895	52574	10.Mexican_distillery/agave	01.Wine_European_1	01.Wine_European_1_VS_10.Mexican_distillery/agave
ADI	AIF HP2	0.001203807	2.31E-10	2604830	26048	7137	01.Wine_European_1	01.Wine_European_1	01.Wine_European_1_VS_01.Wine_European_1
ADM collapsed	AIF HP2	0.007300787	2.31E-10	15797637	157976	43281	NotAssigned	01.Wine_European_1	01.Wine_European_1_VS_NotAssigned
ADQ	AIF HP2	0.013241879	2.31E-10	28653129	286531	78502	16.Asian_fermentation	01.Wine_European_1	01.Wine_European_1_VS_16.Asian_fermentation
ADS	AIF HP2	0.001351035	2.31E-10	2923406	29234	8009	01.Wine_European_1	01.Wine_European_1	01.Wine_European_1_VS_01.Wine_European_1
AEG	AIF HP2	0.005395481	2.31E-10	11674885	116749	31986	America	01.Wine_European_1	01.Wine_European_1_VS_America
AEH	AIF HP2	0.003724008	2.31E-10	8058107	80581	22077	America	01.Wine_European_1	01.Wine_European_1_VS_America
AEL collapsed	AIF HP2	0.009041544	2.31E-10	19564334	195643	53601	17.Spainish	01.Wine_European_1	01.Wine_European_1_VS_17.Spainish
AFH	AIF HP2	0.01326786	2.31E-10	28709348	287093	78656	16.Asian_fermentation	01.Wine_European_1	01.Wine_European_1_VS_16.Asian_fermentation
AFI	AIF HP2	0.002069856	2.31E-10	4478808	44788	12271	02.Wine_European_2	01.Wine_European_1	01.Wine_European_1_VS_02.Wine_European_2
AGA 1a	AIF HP2	0.001212468	2.31E-10	2623570	26236	7188	01.Wine_European_1	01.Wine_European_1	01.Wine_European_1_VS_01.Wine_European_1
AGK	AIF HP2	0.006019036	2.31E-10	13024149	130241	35683	NotAssigned	01.Wine_European_1	01.Wine_European_1_VS_NotAssigned
AHG	AIF HP2	0.0010739	2.31E-10	2323733	23237	6366	01.Wine_European_1	01.Wine_European_1	01.Wine_European_1_VS_01.Wine_European_1
AHL	AIF HP2	0.009769025	2.31E-10	21138476	211385	57914	NotAssigned	01.Wine_European_1	01.Wine_European_1_VS_NotAssigned
AIC	AIF HP2	0.001991911	2.31E-10	4310150	43102	11809	02.Wine_European_2	01.Wine_European_1	01.Wine_European_1_VS_02.Wine_European_2
AIE	AIF HP2	0.009665099	2.31E-10	20913598	209136	57298	NotAssigned	01.Wine_European_1	01.Wine_European_1_VS_NotAssigned
AIF HP1	AIF HP2	0.000103926	2.31E-10	224877	2249	616	01.Wine_European_1	01.Wine_European_1	01.Wine_European_1_VS_01.Wine_European_1
AAB	AIF collapsed	0.003360267	2.31E-10	7271036	72710	19921	06.Mosaic_beer	01.Wine_European_1	01.Wine_European_1_VS_06.Mosaic_beer
AAC HP1	AIF collapsed	0.006512683	2.31E-10	14092317	140923	38609	NotAssigned	01.Wine_European_1	01.Wine_European_1_VS_NotAssigned
AAC HP2	AIF collapsed	0.006564646	2.31E-10	14204756	142048	38917	NotAssigned	01.Wine_European_1	01.Wine_European_1_VS_NotAssigned
AAC collapsed	AIF collapsed	0.006954368	2.31E-10	15048046	150480	41228	NotAssigned	01.Wine_European_1	01.Wine_European_1_VS_NotAssigned
AAR	AIF collapsed	0.004546754	2.31E-10	9838386	98384	26954	06.Mosaic_beer	01.Wine_European_1	01.Wine_European_1_VS_06.Mosaic_beer
ABA	AIF collapsed	0.007595244	2.31E-10	16434790	164348	45027	America	01.Wine_European_1	01.Wine_European_1_VS_America
ABH	AIF collapsed	0.008166836	2.31E-10	17671616	176716	48415	America	01.Wine_European_1	01.Wine_European_1_VS_America
ACA	AIF collapsed	0.006157604	2.31E-10	13323986	133240	36504	America	01.Wine_European_1	01.Wine_European_1_VS_America
ACH	AIF collapsed	0.003637403	2.31E-10	7870709	78707	21564	NotAssigned	01.Wine_European_1	01.Wine_European_1_VS_NotAssigned
ADE	AIF collapsed	0.008738427	2.31E-10	18908441	189084	51804	10.Mexican_distillery/agave	01.Wine_European_1	01.Wine_European_1_VS_10.Mexican_distillery/agave
ADI	AIF collapsed	0.00125577	2.31E-10	2717269	27173	7445	01.Wine_European_1	01.Wine_European_1	01.Wine_European_1_VS_01.Wine_European_1
ADM collapsed	AIF collapsed	0.007231503	2.31E-10	15647719	156477	42870	NotAssigned	01.Wine_European_1	01.Wine_European_1_VS_NotAssigned
ADQ	AIF collapsed	0.01308599	2.31E-10	28315813	283158	77578	16.Asian_fermentation	01.Wine_European_1	01.Wine_European_1_VS_16.Asian_fermentation
ADS	AIF collapsed	0.001385677	2.31E-10	2998365	29984	8215	01.Wine_European_1	01.Wine_European_1	01.Wine_European_1_VS_01.Wine_European_1
AEG	AIF collapsed	0.005326197	2.31E-10	11524967	115250	31575	America	01.Wine_European_1	01.Wine_European_1_VS_America
AEH	AIF collapsed	0.003689366	2.31E-10	7983148	79831	21872	America	01.Wine_European_1	01.Wine_European_1_VS_America
AEL collapsed	AIF collapsed	0.008937619	2.31E-10	19339456	193395	52985	17.Spainish	01.Wine_European_1	01.Wine_European_1_VS_17.Spainish
AFH	AIF collapsed	0.013111971	2.31E-10	28372032	283720	77732	16.Asian_fermentation	01.Wine_European_1	01.Wine_European_1_VS_16.Asian_fermentation
AFI	AIF collapsed	0.002017893	2.31E-10	4366370	43664	11963	02.Wine_European_2	01.Wine_European_1	01.Wine_European_1_VS_02.Wine_European_2
AGA 1a	AIF collapsed	0.001229789	2.31E-10	2661049	26610	7291	01.Wine_European_1	01.Wine_European_1	01.Wine_European_1_VS_01.Wine_European_1
AGK	AIF collapsed	0.005949752	2.31E-10	12874231	128742	35272	NotAssigned	01.Wine_European_1	01.Wine_European_1_VS_NotAssigned
AHG	AIF collapsed	0.001108542	2.31E-10	2398692	23987	6572	01.Wine_European_1	01.Wine_European_1	01.Wine_European_1_VS_01.Wine_European_1
AHL	AIF collapsed	0.009734383	2.31E-10	21063517	210635	57708	NotAssigned	01.Wine_European_1	01.Wine_European_1_VS_NotAssigned
AIC	AIF collapsed	0.001939948	2.31E-10	4197711	41977	11501	02.Wine_European_2	01.Wine_European_1	01.Wine_European_1_VS_02.Wine_European_2
AIE	AIF collapsed	0.009665099	2.31E-10	20913598	209136	57298	NotAssigned	01.Wine_European_1	01.Wine_European_1_VS_NotAssigned
AIF HP1	AIF collapsed	0.000242494	2.31E-10	524714	5247	1438	01.Wine_European_1	01.Wine_European_1	01.Wine_European_1_VS_01.Wine_European_1
AIF HP2	AIF collapsed	0.000259815	2.31E-10	562194	5622	1540	01.Wine_European_1	01.Wine_European_1	01.Wine_European_1_VS_01.Wine_European_1
AAB	AIG	0.003905878	2.31E-10	8451642	84516	23155	06.Mosaic_beer	06.Mosaic_beer	06.Mosaic_beer_VS_06.Mosaic_beer
AAC HP1	AIG	0.007378732	2.31E-10	15966295	159663	43743	NotAssigned	06.Mosaic_beer	06.Mosaic_beer_VS_NotAssigned
AAC HP2	AIG	0.007300787	2.31E-10	15797637	157976	43281	NotAssigned	06.Mosaic_beer	06.Mosaic_beer_VS_NotAssigned
AAC collapsed	AIG	0.007508639	2.31E-10	16247392	162474	44513	NotAssigned	06.Mosaic_beer	06.Mosaic_beer_VS_NotAssigned
AAR	AIG	0.004555414	2.31E-10	9857126	98571	27006	06.Mosaic_beer	06.Mosaic_beer	06.Mosaic_beer_VS_06.Mosaic_beer
ABA	AIG	0.008305403	2.31E-10	17971452	179715	49237	America	06.Mosaic_beer	06.Mosaic_beer_VS_America
ABH	AIG	0.009110828	2.31E-10	19714252	197143	54012	America	06.Mosaic_beer	06.Mosaic_beer_VS_America
ACA	AIG	0.007560602	2.31E-10	16359831	163598	44821	America	06.Mosaic_beer	06.Mosaic_beer_VS_America
ACH	AIG	0.005993054	2.31E-10	12967930	129679	35529	NotAssigned	06.Mosaic_beer	06.Mosaic_beer_VS_NotAssigned
ADE	AIG	0.009916253	2.31E-10	21457052	214571	58786	10.Mexican_distillery/agave	06.Mosaic_beer	06.Mosaic_beer_VS_10.Mexican_distillery/agave
ADI	AIG	0.004451488	2.31E-10	9632249	96322	26390	01.Wine_European_1	06.Mosaic_beer	01.Wine_European_1_VS_06.Mosaic_beer
ADM collapsed	AIG	0.007603904	2.31E-10	16453530	164535	45078	NotAssigned	06.Mosaic_beer	06.Mosaic_beer_VS_NotAssigned
ADQ	AIG	0.011804238	2.31E-10	25542325	255423	69979	16.Asian_fermentation	06.Mosaic_beer	06.Mosaic_beer_VS_16.Asian_fermentation
ADS	AIG	0.004356223	2.31E-10	9426111	94261	25825	01.Wine_European_1	06.Mosaic_beer	01.Wine_European_1_VS_06.Mosaic_beer
AEG	AIG	0.006919726	2.31E-10	14973087	149731	41022	America	06.Mosaic_beer	06.Mosaic_beer_VS_America
AEH	AIG	0.005897789	2.31E-10	12761792	127618	34964	America	06.Mosaic_beer	06.Mosaic_beer_VS_America
AEL collapsed	AIG	0.008530576	2.31E-10	18458687	184587	50572	17.Spainish	06.Mosaic_beer	06.Mosaic_beer_VS_17.Spainish
AFH	AIG	0.011587726	2.31E-10	25073830	250738	68695	16.Asian_fermentation	06.Mosaic_beer	06.Mosaic_beer_VS_16.Asian_fermentation
AFI	AIG	0.00465934	2.31E-10	10082003	100820	27622	02.Wine_European_2	06.Mosaic_beer	02.Wine_European_2_VS_06.Mosaic_beer
AGA 1a	AIG	0.004390865	2.31E-10	9501070	95011	26030	01.Wine_European_1	06.Mosaic_beer	01.Wine_European_1_VS_06.Mosaic_beer
AGK	AIG	0.007257485	2.31E-10	15703938	157039	43024	NotAssigned	06.Mosaic_beer	06.Mosaic_beer_VS_NotAssigned
AHG	AIG	0.004286939	2.31E-10	9276193	92762	25414	01.Wine_European_1	06.Mosaic_beer	01.Wine_European_1_VS_06.Mosaic_beer
AHL	AIG	0.012678947	2.31E-10	27435043	274350	75165	NotAssigned	06.Mosaic_beer	06.Mosaic_beer_VS_NotAssigned
AIC	AIG	0.004529433	2.31E-10	9800907	98009	26852	02.Wine_European_2	06.Mosaic_beer	02.Wine_European_2_VS_06.Mosaic_beer
AIE	AIG	0.012661626	2.31E-10	27397563	273976	75062	NotAssigned	06.Mosaic_beer	06.Mosaic_beer_VS_NotAssigned
AIF HP1	AIG	0.004408186	2.31E-10	9538550	95385	26133	01.Wine_European_1	06.Mosaic_beer	01.Wine_European_1_VS_06.Mosaic_beer
AIF HP2	AIG	0.00447747	2.31E-10	9688468	96885	26544	01.Wine_European_1	06.Mosaic_beer	01.Wine_European_1_VS_06.Mosaic_beer
AIF collapsed	AIG	0.004460149	2.31E-10	9650988	96510	26441	01.Wine_European_1	06.Mosaic_beer	01.Wine_European_1_VS_06.Mosaic_beer
AAB	AIS HP1	0.004451488	2.31E-10	9632249	96322	26390	06.Mosaic_beer	02.Wine_European_2	02.Wine_European_2_VS_06.Mosaic_beer
AAC HP1	AIS HP1	0.007603904	2.31E-10	16453530	164535	45078	NotAssigned	02.Wine_European_2	02.Wine_European_2_VS_NotAssigned
AAC HP2	AIS HP1	0.007673188	2.31E-10	16603448	166034	45489	NotAssigned	02.Wine_European_2	02.Wine_European_2_VS_NotAssigned
AAC collapsed	AIS HP1	0.007976305	2.31E-10	17259340	172593	47286	NotAssigned	02.Wine_European_2	02.Wine_European_2_VS_NotAssigned
AAR	AIS HP1	0.00556003	2.31E-10	12030941	120309	32961	06.Mosaic_beer	02.Wine_European_2	02.Wine_European_2_VS_06.Mosaic_beer
ABA	AIS HP1	0.008842353	2.31E-10	19133319	191333	52420	America	02.Wine_European_2	02.Wine_European_2_VS_America
ABH	AIS HP1	0.009266717	2.31E-10	20051568	200516	54936	America	02.Wine_European_2	02.Wine_European_2_VS_America
ACA	AIS HP1	0.007309448	2.31E-10	15816377	158164	43333	America	02.Wine_European_2	02.Wine_European_2_VS_America
ACH	AIS HP1	0.00483255	2.31E-10	10456799	104568	28649	NotAssigned	02.Wine_European_2	02.Wine_European_2_VS_NotAssigned
ADE	AIS HP1	0.009734383	2.31E-10	21063517	210635	57708	10.Mexican_distillery/agave	02.Wine_European_2	02.Wine_European_2_VS_10.Mexican_distillery/agave
ADI	AIS HP1	0.002450917	2.31E-10	5303359	53034	14530	01.Wine_European_1	02.Wine_European_2	01.Wine_European_1_VS_02.Wine_European_2
ADM collapsed	AIS HP1	0.008296743	2.31E-10	17952712	179527	49186	NotAssigned	02.Wine_European_2	02.Wine_European_2_VS_NotAssigned
ADQ	AIS HP1	0.014211853	2.31E-10	30751985	307520	84252	16.Asian_fermentation	02.Wine_European_2	02.Wine_European_2_VS_16.Asian_fermentation
ADS	AIS HP1	0.002476898	2.31E-10	5359578	53596	14684	01.Wine_European_1	02.Wine_European_2	01.Wine_European_1_VS_02.Wine_European_2
AEG	AIS HP1	0.006538665	2.31E-10	14148536	141485	38763	America	02.Wine_European_2	02.Wine_European_2_VS_America
AEH	AIS HP1	0.004763266	2.31E-10	10306881	103069	28238	America	02.Wine_European_2	02.Wine_European_2_VS_America
AEL collapsed	AIS HP1	0.009933574	2.31E-10	21494532	214945	58889	17.Spainish	02.Wine_European_2	02.Wine_European_2_VS_17.Spainish
AFH	AIS HP1	0.014220513	2.31E-10	30770724	307707	84303	16.Asian_fermentation	02.Wine_European_2	02.Wine_European_2_VS_16.Asian_fermentation
AFI	AIS HP1	0.002485559	2.31E-10	5378318	53783	14735	02.Wine_European_2	02.Wine_European_2	02.Wine_European_2_VS_02.Wine_European_2
AGA 1a	AIS HP1	0.002442256	2.31E-10	5284619	52846	14478	01.Wine_European_1	02.Wine_European_2	01.Wine_European_1_VS_02.Wine_European_2
AGK	AIS HP1	0.00717088	2.31E-10	15516541	155165	42511	NotAssigned	02.Wine_European_2	02.Wine_European_2_VS_NotAssigned
AHG	AIS HP1	0.00232101	2.31E-10	5022262	50223	13760	01.Wine_European_1	02.Wine_European_2	01.Wine_European_1_VS_02.Wine_European_2
AHL	AIS HP1	0.010842925	2.31E-10	23462209	234622	64280	NotAssigned	02.Wine_European_2	02.Wine_European_2_VS_NotAssigned
AIC	AIS HP1	0.00233833	2.31E-10	5059742	50597	13862	02.Wine_European_2	02.Wine_European_2	02.Wine_European_2_VS_02.Wine_European_2
AIE	AIS HP1	0.010790962	2.31E-10	23349770	233498	63972	NotAssigned	02.Wine_European_2	02.Wine_European_2_VS_NotAssigned
AIF HP1	AIS HP1	0.002355651	2.31E-10	5097221	50972	13965	01.Wine_European_1	02.Wine_European_2	01.Wine_European_1_VS_02.Wine_European_2
AIF HP2	AIS HP1	0.002355651	2.31E-10	5097221	50972	13965	01.Wine_European_1	02.Wine_European_2	01.Wine_European_1_VS_02.Wine_European_2
AIF collapsed	AIS HP1	0.002407614	2.31E-10	5209660	52097	14273	01.Wine_European_1	02.Wine_European_2	01.Wine_European_1_VS_02.Wine_European_2
AIG	AIS HP1	0.005430123	2.31E-10	11749844	117498	32191	06.Mosaic_beer	02.Wine_European_2	02.Wine_European_2_VS_06.Mosaic_beer
AAB	AIS HP2	0.050308746	2.31E-10	108859402	1088594	298245	06.Mosaic_beer	02.Wine_European_2	02.Wine_European_2_VS_06.Mosaic_beer
AAC HP1	AIS HP2	0.053400539	2.31E-10	115549504	1155495	316574	NotAssigned	02.Wine_European_2	02.Wine_European_2_VS_NotAssigned
AAC HP2	AIS HP2	0.053435181	2.31E-10	115624463	1156245	316779	NotAssigned	02.Wine_European_2	02.Wine_European_2_VS_NotAssigned
AAC collapsed	AIS HP2	0.053729637	2.31E-10	116261616	1162616	318525	NotAssigned	02.Wine_European_2	02.Wine_European_2_VS_NotAssigned
AAR	AIS HP2	0.051555856	2.31E-10	111557930	1115579	305638	06.Mosaic_beer	02.Wine_European_2	02.Wine_European_2_VS_06.Mosaic_beer
ABA	AIS HP2	0.054292568	2.31E-10	117479702	1174797	321862	America	02.Wine_European_2	02.Wine_European_2_VS_America
ABH	AIS HP2	0.054734253	2.31E-10	118435431	1184354	324481	America	02.Wine_European_2	02.Wine_European_2_VS_America
ACA	AIS HP2	0.052785644	2.31E-10	114218980	1142190	312929	America	02.Wine_European_2	02.Wine_European_2_VS_America
ACH	AIS HP2	0.050940962	2.31E-10	110227406	1102274	301993	NotAssigned	02.Wine_European_2	02.Wine_European_2_VS_NotAssigned
ADE	AIS HP2	0.055279864	2.31E-10	119616037	1196160	327715	10.Mexican_distillery/agave	02.Wine_European_2	02.Wine_European_2_VS_10.Mexican_distillery/agave
ADI	AIS HP2	0.048689236	2.31E-10	105355062	1053551	288644	01.Wine_European_1	02.Wine_European_2	01.Wine_European_1_VS_02.Wine_European_2
ADM collapsed	AIS HP2	0.053902847	2.31E-10	116636412	1166364	319552	NotAssigned	02.Wine_European_2	02.Wine_European_2_VS_NotAssigned
ADQ	AIS HP2	0.059142439	2.31E-10	127973981	1279740	350614	16.Asian_fermentation	02.Wine_European_2	02.Wine_European_2_VS_16.Asian_fermentation
ADS	AIS HP2	0.048749859	2.31E-10	105486241	1054862	289003	01.Wine_European_1	02.Wine_European_2	01.Wine_European_1_VS_02.Wine_European_2
AEG	AIS HP2	0.052413244	2.31E-10	113413169	1134132	310721	America	02.Wine_European_2	02.Wine_European_2_VS_America
AEH	AIS HP2	0.050871678	2.31E-10	110077488	1100775	301582	America	02.Wine_European_2	02.Wine_European_2_VS_America
AEL collapsed	AIS HP2	0.05539245	2.31E-10	119859655	1198597	328383	17.Spainish	02.Wine_European_2	02.Wine_European_2_VS_17.Spainish
AFH	AIS HP2	0.059142439	2.31E-10	127973981	1279740	350614	16.Asian_fermentation	02.Wine_European_2	02.Wine_European_2_VS_16.Asian_fermentation
AFI	AIS HP2	0.048671915	2.31E-10	105317583	1053176	288541	02.Wine_European_2	02.Wine_European_2	02.Wine_European_2_VS_02.Wine_European_2
AGA 1a	AIS HP2	0.048715217	2.31E-10	105411282	1054113	288798	01.Wine_European_1	02.Wine_European_2	01.Wine_European_1_VS_02.Wine_European_2
AGK	AIS HP2	0.053080101	2.31E-10	114856132	1148561	314674	NotAssigned	02.Wine_European_2	02.Wine_European_2_VS_NotAssigned
AHG	AIS HP2	0.04857665	2.31E-10	105111445	1051114	287977	01.Wine_European_1	02.Wine_European_2	01.Wine_European_1_VS_02.Wine_European_2
AHL	AIS HP2	0.055427092	2.31E-10	119934614	1199346	328588	NotAssigned	02.Wine_European_2	02.Wine_European_2_VS_NotAssigned
AIC	AIS HP2	0.048542008	2.31E-10	105036486	1050365	287771	02.Wine_European_2	02.Wine_European_2	02.Wine_European_2_VS_02.Wine_European_2
AIE	AIS HP2	0.055903418	2.31E-10	120965302	1209653	331412	NotAssigned	02.Wine_European_2	02.Wine_European_2_VS_NotAssigned
AIF HP1	AIS HP2	0.048645934	2.31E-10	105261363	1052614	288387	01.Wine_European_1	02.Wine_European_2	01.Wine_European_1_VS_02.Wine_European_2
AIF HP2	AIS HP2	0.048637273	2.31E-10	105242623	1052426	288336	01.Wine_European_1	02.Wine_European_2	01.Wine_European_1_VS_02.Wine_European_2
AIF collapsed	AIS HP2	0.048671915	2.31E-10	105317583	1053176	288541	01.Wine_European_1	02.Wine_European_2	01.Wine_European_1_VS_02.Wine_European_2
AIG	AIS HP2	0.051287381	2.31E-10	110976997	1109770	304047	06.Mosaic_beer	02.Wine_European_2	02.Wine_European_2_VS_06.Mosaic_beer
AIS HP1	AIS HP2	0.046454831	2.31E-10	100520198	1005202	275398	02.Wine_European_2	02.Wine_European_2	02.Wine_European_2_VS_02.Wine_European_2
AAB	AIS collapsed	0.003472854	2.31E-10	7514653	75147	20588	06.Mosaic_beer	02.Wine_European_2	02.Wine_European_2_VS_06.Mosaic_beer
AAC HP1	AIS collapsed	0.00662527	2.31E-10	14335934	143359	39277	NotAssigned	02.Wine_European_2	02.Wine_European_2_VS_NotAssigned
AAC HP2	AIS collapsed	0.006711874	2.31E-10	14523332	145233	39790	NotAssigned	02.Wine_European_2	02.Wine_European_2_VS_NotAssigned
AAC collapsed	AIS collapsed	0.00699767	2.31E-10	15141745	151417	41484	NotAssigned	02.Wine_European_2	02.Wine_European_2_VS_NotAssigned
AAR	AIS collapsed	0.004555414	2.31E-10	9857126	98571	27006	06.Mosaic_beer	02.Wine_European_2	02.Wine_European_2_VS_06.Mosaic_beer
ABA	AIS collapsed	0.007846398	2.31E-10	16978244	169782	46516	America	02.Wine_European_2	02.Wine_European_2_VS_America
ABH	AIS collapsed	0.008288082	2.31E-10	17933973	179340	49134	America	02.Wine_European_2	02.Wine_European_2_VS_America
ACA	AIS collapsed	0.006330813	2.31E-10	13698782	136988	37531	America	02.Wine_European_2	02.Wine_European_2_VS_America
ACH	AIS collapsed	0.003784631	2.31E-10	8189285	81893	22436	NotAssigned	02.Wine_European_2	02.Wine_European_2_VS_NotAssigned
ADE	AIS collapsed	0.00878173	2.31E-10	19002140	190021	52061	10.Mexican_distillery/agave	02.Wine_European_2	02.Wine_European_2_VS_10.Mexican_distillery/agave
ADI	AIS collapsed	0.00143764	2.31E-10	3110804	31108	8523	01.Wine_European_1	02.Wine_European_2	01.Wine_European_1_VS_02.Wine_European_2
ADM collapsed	AIS collapsed	0.007257485	2.31E-10	15703938	157039	43024	NotAssigned	02.Wine_European_2	02.Wine_European_2_VS_NotAssigned
ADQ	AIS collapsed	0.013224558	2.31E-10	28615649	286156	78399	16.Asian_fermentation	02.Wine_European_2	02.Wine_European_2_VS_16.Asian_fermentation
ADS	AIS collapsed	0.00142898	2.31E-10	3092064	30921	8471	01.Wine_European_1	02.Wine_European_2	01.Wine_European_1_VS_02.Wine_European_2
AEG	AIS collapsed	0.00556003	2.31E-10	12030941	120309	32961	America	02.Wine_European_2	02.Wine_European_2_VS_America
AEH	AIS collapsed	0.00376731	2.31E-10	8151806	81518	22334	America	02.Wine_European_2	02.Wine_European_2_VS_America
AEL collapsed	AIS collapsed	0.008920298	2.31E-10	19301977	193020	52882	17.Spainish	02.Wine_European_2	02.Wine_European_2_VS_17.Spainish
AFH	AIS collapsed	0.013233218	2.31E-10	28634389	286344	78450	16.Asian_fermentation	02.Wine_European_2	02.Wine_European_2_VS_16.Asian_fermentation
AFI	AIS collapsed	0.001489603	2.31E-10	3223243	32232	8831	02.Wine_European_2	02.Wine_European_2	02.Wine_European_2_VS_02.Wine_European_2
AGA 1a	AIS collapsed	0.001480943	2.31E-10	3204503	32045	8779	01.Wine_European_1	02.Wine_European_2	01.Wine_European_1_VS_02.Wine_European_2
AGK	AIS collapsed	0.006148943	2.31E-10	13305246	133052	36453	NotAssigned	02.Wine_European_2	02.Wine_European_2_VS_NotAssigned
AHG	AIS collapsed	0.001273091	2.31E-10	2754748	27547	7547	01.Wine_European_1	02.Wine_European_2	01.Wine_European_1_VS_02.Wine_European_2
AHL	AIS collapsed	0.009812327	2.31E-10	21232175	212322	58170	NotAssigned	02.Wine_European_2	02.Wine_European_2_VS_NotAssigned
AIC	AIS collapsed	0.001359696	2.31E-10	2942146	29421	8061	02.Wine_European_2	02.Wine_European_2	02.Wine_European_2_VS_02.Wine_European_2
AIE	AIS collapsed	0.009760364	2.31E-10	21119736	211197	57862	NotAssigned	02.Wine_European_2	02.Wine_European_2_VS_NotAssigned
AIF HP1	AIS collapsed	0.00142898	2.31E-10	3092064	30921	8471	01.Wine_European_1	02.Wine_European_2	01.Wine_European_1_VS_02.Wine_European_2
AIF HP2	AIS collapsed	0.00142898	2.31E-10	3092064	30921	8471	01.Wine_European_1	02.Wine_European_2	01.Wine_European_1_VS_02.Wine_European_2
AIF collapsed	AIS collapsed	0.001463622	2.31E-10	3167023	31670	8677	01.Wine_European_1	02.Wine_European_2	01.Wine_European_1_VS_02.Wine_European_2
AIG	AIS collapsed	0.004416846	2.31E-10	9557290	95573	26184	06.Mosaic_beer	02.Wine_European_2	02.Wine_European_2_VS_06.Mosaic_beer
AIS HP1	AIS collapsed	0.001325054	2.31E-10	2867187	28672	7855	02.Wine_European_2	02.Wine_European_2	02.Wine_European_2_VS_02.Wine_European_2
AIS HP2	AIS collapsed	0.047641317	2.31E-10	103087548	1030875	282432	02.Wine_European_2	02.Wine_European_2	02.Wine_European_2_VS_02.Wine_European_2
AAB	AKH 1a	0.01291278	2.31E-10	27941017	279410	76551	06.Mosaic_beer	18.African_palm_wine	06.Mosaic_beer_VS_18.African_palm_wine
AAC HP1	AKH 1a	0.012964743	2.31E-10	28053456	280535	76859	NotAssigned	18.African_palm_wine	18.African_palm_wine_VS_NotAssigned
AAC HP2	AKH 1a	0.013008046	2.31E-10	28147155	281472	77115	NotAssigned	18.African_palm_wine	18.African_palm_wine_VS_NotAssigned
AAC collapsed	AKH 1a	0.012696268	2.31E-10	27472522	274725	75267	NotAssigned	18.African_palm_wine	18.African_palm_wine_VS_NotAssigned
AAR	AKH 1a	0.012696268	2.31E-10	27472522	274725	75267	06.Mosaic_beer	18.African_palm_wine	06.Mosaic_beer_VS_18.African_palm_wine
ABA	AKH 1a	0.011804238	2.31E-10	25542325	255423	69979	America	18.African_palm_wine	18.African_palm_wine_VS_America
ABH	AKH 1a	0.010920869	2.31E-10	23630867	236309	64742	America	18.African_palm_wine	18.African_palm_wine_VS_America
ACA	AKH 1a	0.0121853	2.31E-10	26366875	263669	72238	America	18.African_palm_wine	18.African_palm_wine_VS_America
ACH	AKH 1a	0.013146613	2.31E-10	28446991	284470	77937	NotAssigned	18.African_palm_wine	18.African_palm_wine_VS_NotAssigned
ADE	AKH 1a	0.014757463	2.31E-10	31932591	319326	87487	10.Mexican_distillery/agave	18.African_palm_wine	10.Mexican_distillery/agave_VS_18.African_palm_wine
ADI	AKH 1a	0.013016706	2.31E-10	28165894	281659	77167	01.Wine_European_1	18.African_palm_wine	01.Wine_European_1_VS_18.African_palm_wine
ADM collapsed	AKH 1a	0.012514398	2.31E-10	27078987	270790	74189	NotAssigned	18.African_palm_wine	18.African_palm_wine_VS_NotAssigned
ADQ	AKH 1a	0.011198005	2.31E-10	24230540	242305	66385	16.Asian_fermentation	18.African_palm_wine	16.Asian_fermentation_VS_18.African_palm_wine
ADS	AKH 1a	0.013008046	2.31E-10	28147155	281472	77115	01.Wine_European_1	18.African_palm_wine	01.Wine_European_1_VS_18.African_palm_wine
AEG	AKH 1a	0.011977448	2.31E-10	25917120	259171	71006	America	18.African_palm_wine	18.African_palm_wine_VS_America
AEH	AKH 1a	0.012826175	2.31E-10	27753619	277536	76037	America	18.African_palm_wine	18.African_palm_wine_VS_America
AEL collapsed	AKH 1a	0.012159318	2.31E-10	26310656	263107	72084	17.Spainish	18.African_palm_wine	17.Spainish_VS_18.African_palm_wine
AFH	AKH 1a	0.011362554	2.31E-10	24586596	245866	67361	16.Asian_fermentation	18.African_palm_wine	16.Asian_fermentation_VS_18.African_palm_wine
AFI	AKH 1a	0.01309465	2.31E-10	28334552	283346	77629	02.Wine_European_2	18.African_palm_wine	02.Wine_European_2_VS_18.African_palm_wine
AGA 1a	AKH 1a	0.013068669	2.31E-10	28278333	282783	77475	01.Wine_European_1	18.African_palm_wine	01.Wine_European_1_VS_18.African_palm_wine
AGK	AKH 1a	0.012531719	2.31E-10	27116467	271165	74292	NotAssigned	18.African_palm_wine	18.African_palm_wine_VS_NotAssigned
AHG	AKH 1a	0.013008046	2.31E-10	28147155	281472	77115	01.Wine_European_1	18.African_palm_wine	01.Wine_European_1_VS_18.African_palm_wine
AHL	AKH 1a	0.020837122	2.31E-10	45087919	450879	123529	NotAssigned	18.African_palm_wine	18.African_palm_wine_VS_NotAssigned
AIC	AKH 1a	0.012964743	2.31E-10	28053456	280535	76859	02.Wine_European_2	18.African_palm_wine	02.Wine_European_2_VS_18.African_palm_wine
AIE	AKH 1a	0.020889085	2.31E-10	45200358	452004	123837	NotAssigned	18.African_palm_wine	18.African_palm_wine_VS_NotAssigned
AIF HP1	AKH 1a	0.013008046	2.31E-10	28147155	281472	77115	01.Wine_European_1	18.African_palm_wine	01.Wine_European_1_VS_18.African_palm_wine
AIF HP2	AKH 1a	0.013060009	2.31E-10	28259593	282596	77424	01.Wine_European_1	18.African_palm_wine	01.Wine_European_1_VS_18.African_palm_wine
AIF collapsed	AKH 1a	0.012921441	2.31E-10	27959757	279598	76602	01.Wine_European_1	18.African_palm_wine	01.Wine_European_1_VS_18.African_palm_wine
AIG	AKH 1a	0.012886799	2.31E-10	27884798	278848	76397	06.Mosaic_beer	18.African_palm_wine	06.Mosaic_beer_VS_18.African_palm_wine
AIS HP1	AKH 1a	0.014021322	2.31E-10	30339709	303397	83122	02.Wine_European_2	18.African_palm_wine	02.Wine_European_2_VS_18.African_palm_wine
AIS HP2	AKH 1a	0.058951908	2.31E-10	127561705	1275617	349484	02.Wine_European_2	18.African_palm_wine	02.Wine_European_2_VS_18.African_palm_wine
AIS collapsed	AKH 1a	0.013008046	2.31E-10	28147155	281472	77115	02.Wine_European_2	18.African_palm_wine	02.Wine_European_2_VS_18.African_palm_wine
AAB	AKR collapsed	0.012661626	2.31E-10	27397563	273976	75062	06.Mosaic_beer	America	06.Mosaic_beer_VS_America
AAC HP1	AKR collapsed	0.011223986	2.31E-10	24286759	242868	66539	NotAssigned	America	America_VS_NotAssigned
AAC HP2	AKR collapsed	0.010972832	2.31E-10	23743306	237433	65050	NotAssigned	America	America_VS_NotAssigned
AAC collapsed	AKR collapsed	0.010903548	2.31E-10	23593387	235934	64639	NotAssigned	America	America_VS_NotAssigned
AAR	AKR collapsed	0.011423177	2.31E-10	24717774	247178	67720	06.Mosaic_beer	America	06.Mosaic_beer_VS_America
ABA	AKR collapsed	0.009881611	2.31E-10	21382093	213821	58581	America	America	America_VS_America
ABH	AKR collapsed	0.00985563	2.31E-10	21325873	213259	58427	America	America	America_VS_America
ACA	AKR collapsed	0.010505166	2.31E-10	22731357	227314	62278	America	America	America_VS_America
ACH	AKR collapsed	0.012982064	2.31E-10	28090935	280909	76961	NotAssigned	America	America_VS_NotAssigned
ADE	AKR collapsed	0.014662198	2.31E-10	31726453	317265	86922	10.Mexican_distillery/agave	America	10.Mexican_distillery/agave_VS_America
ADI	AKR collapsed	0.013493033	2.31E-10	29196583	291966	79991	01.Wine_European_1	America	01.Wine_European_1_VS_America
ADM collapsed	AKR collapsed	0.010020179	2.31E-10	21681929	216819	59403	NotAssigned	America	America_VS_NotAssigned
ADQ	AKR collapsed	0.003836594	2.31E-10	8301724	83017	22744	16.Asian_fermentation	America	16.Asian_fermentation_VS_America
ADS	AKR collapsed	0.01344973	2.31E-10	29102884	291029	79734	01.Wine_European_1	America	01.Wine_European_1_VS_America
AEG	AKR collapsed	0.011873522	2.31E-10	25692243	256922	70390	America	America	America_VS_America
AEH	AKR collapsed	0.013120632	2.31E-10	28390772	283908	77783	America	America	America_VS_America
AEL collapsed	AKR collapsed	0.008573878	2.31E-10	18552386	185524	50828	17.Spainish	America	17.Spainish_VS_America
AFH	AKR collapsed	0.00323036	2.31E-10	6989939	69899	19151	16.Asian_fermentation	America	16.Asian_fermentation_VS_America
AFI	AKR collapsed	0.013510354	2.31E-10	29234062	292341	80093	02.Wine_European_2	America	02.Wine_European_2_VS_America
AGA 1a	AKR collapsed	0.013519014	2.31E-10	29252802	292528	80145	01.Wine_European_1	America	01.Wine_European_1_VS_America
AGK	AKR collapsed	0.010245352	2.31E-10	22169164	221692	60737	NotAssigned	America	America_VS_NotAssigned
AHG	AKR collapsed	0.013423749	2.31E-10	29046664	290467	79580	01.Wine_European_1	America	01.Wine_European_1_VS_America
AHL	AKR collapsed	0.021218184	2.31E-10	45912469	459125	125788	NotAssigned	America	America_VS_NotAssigned
AIC	AKR collapsed	0.013380446	2.31E-10	28952965	289530	79323	02.Wine_European_2	America	02.Wine_European_2_VS_America
AIE	AKR collapsed	0.021296128	2.31E-10	46081127	460811	126250	NotAssigned	America	America_VS_NotAssigned
AIF HP1	AKR collapsed	0.01344107	2.31E-10	29084144	290841	79683	01.Wine_European_1	America	01.Wine_European_1_VS_America
AIF HP2	AKR collapsed	0.013493033	2.31E-10	29196583	291966	79991	01.Wine_European_1	America	01.Wine_European_1_VS_America
AIF collapsed	AKR collapsed	0.013337144	2.31E-10	28859266	288593	79066	01.Wine_European_1	America	01.Wine_European_1_VS_America
AIG	AKR collapsed	0.011899504	2.31E-10	25748462	257485	70544	06.Mosaic_beer	America	06.Mosaic_beer_VS_America
AIS HP1	AKR collapsed	0.014463007	2.31E-10	31295438	312954	85741	02.Wine_European_2	America	02.Wine_European_2_VS_America
AIS HP2	AKR collapsed	0.059367612	2.31E-10	128461215	1284612	351949	02.Wine_European_2	America	02.Wine_European_2_VS_America
AIS collapsed	AKR collapsed	0.013458391	2.31E-10	29121623	291216	79785	02.Wine_European_2	America	02.Wine_European_2_VS_America
AKH 1a	AKR collapsed	0.011631029	2.31E-10	25167529	251675	68952	18.African_palm_wine	America	18.African_palm_wine_VS_America
AAB	ALH 1b	0.012644305	2.31E-10	27360084	273601	74959	06.Mosaic_beer	America	06.Mosaic_beer_VS_America
AAC HP1	ALH 1b	0.011223986	2.31E-10	24286759	242868	66539	NotAssigned	America	America_VS_NotAssigned
AAC HP2	ALH 1b	0.010972832	2.31E-10	23743306	237433	65050	NotAssigned	America	America_VS_NotAssigned
AAC collapsed	ALH 1b	0.010920869	2.31E-10	23630867	236309	64742	NotAssigned	America	America_VS_NotAssigned
AAR	ALH 1b	0.011371214	2.31E-10	24605336	246053	67412	06.Mosaic_beer	America	06.Mosaic_beer_VS_America
ABA	ALH 1b	0.00986429	2.31E-10	21344613	213446	58478	America	America	America_VS_America
ABH	ALH 1b	0.00985563	2.31E-10	21325873	213259	58427	America	America	America_VS_America
ACA	ALH 1b	0.010487845	2.31E-10	22693878	226939	62175	America	America	America_VS_America
ACH	ALH 1b	0.012999385	2.31E-10	28128415	281284	77064	NotAssigned	America	America_VS_NotAssigned
ADE	ALH 1b	0.014662198	2.31E-10	31726453	317265	86922	10.Mexican_distillery/agave	America	10.Mexican_distillery/agave_VS_America
ADI	ALH 1b	0.013475712	2.31E-10	29159103	291591	79888	01.Wine_European_1	America	01.Wine_European_1_VS_America
ADM collapsed	ALH 1b	0.010002858	2.31E-10	21644450	216444	59300	NotAssigned	America	America_VS_NotAssigned
ADQ	ALH 1b	0.00376731	2.31E-10	8151806	81518	22334	16.Asian_fermentation	America	16.Asian_fermentation_VS_America
ADS	ALH 1b	0.013432409	2.31E-10	29065404	290654	79631	01.Wine_European_1	America	01.Wine_European_1_VS_America
AEG	ALH 1b	0.011804238	2.31E-10	25542325	255423	69979	America	America	America_VS_America
AEH	ALH 1b	0.013103311	2.31E-10	28353292	283533	77680	America	America	America_VS_America
AEL collapsed	ALH 1b	0.008556557	2.31E-10	18514906	185149	50726	17.Spainish	America	17.Spainish_VS_America
AFH	ALH 1b	0.003178397	2.31E-10	6877501	68775	18842	16.Asian_fermentation	America	16.Asian_fermentation_VS_America
AFI	ALH 1b	0.013493033	2.31E-10	29196583	291966	79991	02.Wine_European_2	America	02.Wine_European_2_VS_America
AGA 1a	ALH 1b	0.013501693	2.31E-10	29215322	292153	80042	01.Wine_European_1	America	01.Wine_European_1_VS_America
AGK	ALH 1b	0.010193389	2.31E-10	22056725	220567	60429	NotAssigned	America	America_VS_NotAssigned
AHG	ALH 1b	0.013406428	2.31E-10	29009185	290092	79477	01.Wine_European_1	America	01.Wine_European_1_VS_America
AHL	ALH 1b	0.021183542	2.31E-10	45837510	458375	125582	NotAssigned	America	America_VS_NotAssigned
AIC	ALH 1b	0.013363125	2.31E-10	28915486	289155	79221	02.Wine_European_2	America	02.Wine_European_2_VS_America
AIE	ALH 1b	0.021296128	2.31E-10	46081127	460811	126250	NotAssigned	America	America_VS_NotAssigned
AIF HP1	ALH 1b	0.013423749	2.31E-10	29046664	290467	79580	01.Wine_European_1	America	01.Wine_European_1_VS_America
AIF HP2	ALH 1b	0.013475712	2.31E-10	29159103	291591	79888	01.Wine_European_1	America	01.Wine_European_1_VS_America
AIF collapsed	ALH 1b	0.013319823	2.31E-10	28821787	288218	78964	01.Wine_European_1	America	01.Wine_European_1_VS_America
AIG	ALH 1b	0.011882183	2.31E-10	25710983	257110	70441	06.Mosaic_beer	America	06.Mosaic_beer_VS_America
AIS HP1	ALH 1b	0.014445686	2.31E-10	31257959	312580	85638	02.Wine_European_2	America	02.Wine_European_2_VS_America
AIS HP2	ALH 1b	0.059358951	2.31E-10	128442475	1284425	351897	02.Wine_European_2	America	02.Wine_European_2_VS_America
AIS collapsed	ALH 1b	0.01344107	2.31E-10	29084144	290841	79683	02.Wine_European_2	America	02.Wine_European_2_VS_America
AKH 1a	ALH 1b	0.011561745	2.31E-10	25017611	250176	68541	18.African_palm_wine	America	18.African_palm_wine_VS_America
AKR collapsed	ALH 1b	0.00036374	2.31E-10	787071	7871	2156	America	America	America_VS_America
AAB	ALH 1c	0.012601003	2.31E-10	27266385	272664	74702	06.Mosaic_beer	America	06.Mosaic_beer_VS_America
AAC HP1	ALH 1c	0.011146042	2.31E-10	24118101	241181	66077	NotAssigned	America	America_VS_NotAssigned
AAC HP2	ALH 1c	0.010894888	2.31E-10	23574647	235746	64588	NotAssigned	America	America_VS_NotAssigned
AAC collapsed	ALH 1c	0.010842925	2.31E-10	23462209	234622	64280	NotAssigned	America	America_VS_NotAssigned
AAR	ALH 1c	0.011362554	2.31E-10	24586596	245866	67361	06.Mosaic_beer	America	06.Mosaic_beer_VS_America
ABA	ALH 1c	0.009803667	2.31E-10	21213435	212134	58119	America	America	America_VS_America
ABH	ALH 1c	0.009760364	2.31E-10	21119736	211197	57862	America	America	America_VS_America
ACA	ALH 1c	0.010427222	2.31E-10	22562699	225627	61816	America	America	America_VS_America
ACH	ALH 1c	0.012938762	2.31E-10	27997236	279972	76705	NotAssigned	America	America_VS_NotAssigned
ADE	ALH 1c	0.014601575	2.31E-10	31595275	315953	86562	10.Mexican_distillery/agave	America	10.Mexican_distillery/agave_VS_America
ADI	ALH 1c	0.013432409	2.31E-10	29065404	290654	79631	01.Wine_European_1	America	01.Wine_European_1_VS_America
ADM collapsed	ALH 1c	0.009959556	2.31E-10	21550751	215508	59043	NotAssigned	America	America_VS_NotAssigned
ADQ	ALH 1c	0.003724008	2.31E-10	8058107	80581	22077	16.Asian_fermentation	America	16.Asian_fermentation_VS_America
ADS	ALH 1c	0.013389107	2.31E-10	28971705	289717	79375	01.Wine_European_1	America	01.Wine_European_1_VS_America
AEG	ALH 1c	0.011743615	2.31E-10	25411146	254111	69620	America	America	America_VS_America
AEH	ALH 1c	0.013025367	2.31E-10	28184634	281846	77218	America	America	America_VS_America
AEL collapsed	ALH 1c	0.008478613	2.31E-10	18346248	183462	50264	17.Spainish	America	17.Spainish_VS_America
AFH	ALH 1c	0.00304849	2.31E-10	6596404	65964	18072	16.Asian_fermentation	America	16.Asian_fermentation_VS_America
AFI	ALH 1c	0.01344973	2.31E-10	29102884	291029	79734	02.Wine_European_2	America	02.Wine_European_2_VS_America
AGA 1a	ALH 1c	0.013458391	2.31E-10	29121623	291216	79785	01.Wine_European_1	America	01.Wine_European_1_VS_America
AGK	ALH 1c	0.010098123	2.31E-10	21850587	218506	59865	NotAssigned	America	America_VS_NotAssigned
AHG	ALH 1c	0.013363125	2.31E-10	28915486	289155	79221	01.Wine_European_1	America	01.Wine_European_1_VS_America
AHL	ALH 1c	0.0211489	2.31E-10	45762551	457626	125377	NotAssigned	America	America_VS_NotAssigned
AIC	ALH 1c	0.013319823	2.31E-10	28821787	288218	78964	02.Wine_European_2	America	02.Wine_European_2_VS_America
AIE	ALH 1c	0.021244165	2.31E-10	45968689	459687	125942	NotAssigned	America	America_VS_NotAssigned
AIF HP1	ALH 1c	0.013380446	2.31E-10	28952965	289530	79323	01.Wine_European_1	America	01.Wine_European_1_VS_America
AIF HP2	ALH 1c	0.013432409	2.31E-10	29065404	290654	79631	01.Wine_European_1	America	01.Wine_European_1_VS_America
AIF collapsed	ALH 1c	0.013276521	2.31E-10	28728088	287281	78707	01.Wine_European_1	America	01.Wine_European_1_VS_America
AIG	ALH 1c	0.011821559	2.31E-10	25579804	255798	70082	06.Mosaic_beer	America	06.Mosaic_beer_VS_America
AIS HP1	ALH 1c	0.014402383	2.31E-10	31164260	311643	85382	02.Wine_European_2	America	02.Wine_European_2_VS_America
AIS HP2	ALH 1c	0.059315649	2.31E-10	128348776	1283488	351640	02.Wine_European_2	America	02.Wine_European_2_VS_America
AIS collapsed	ALH 1c	0.013397767	2.31E-10	28990445	289904	79426	02.Wine_European_2	America	02.Wine_European_2_VS_America
AKH 1a	ALH 1c	0.011483801	2.31E-10	24848953	248490	68079	18.African_palm_wine	America	18.African_palm_wine_VS_America
AKR collapsed	ALH 1c	0.000407043	2.31E-10	880770	8808	2413	America	America	America_VS_America
ALH 1b	ALH 1c	0.000320438	2.31E-10	693372	6934	1900	America	America	America_VS_America
AAB	ALI HP1	0.011414517	2.31E-10	24699034	246990	67669	06.Mosaic_beer	America	06.Mosaic_beer_VS_America
AAC HP1	ALI HP1	0.012964743	2.31E-10	28053456	280535	76859	NotAssigned	America	America_VS_NotAssigned
AAC HP2	ALI HP1	0.012973404	2.31E-10	28072196	280722	76910	NotAssigned	America	America_VS_NotAssigned
AAC collapsed	ALI HP1	0.013034027	2.31E-10	28203374	282034	77270	NotAssigned	America	America_VS_NotAssigned
AAR	ALI HP1	0.011674331	2.31E-10	25261228	252612	69209	06.Mosaic_beer	America	06.Mosaic_beer_VS_America
ABA	ALI HP1	0.013042688	2.31E-10	28222114	282221	77321	America	America	America_VS_America
ABH	ALI HP1	0.013215897	2.31E-10	28596909	285969	78348	America	America	America_VS_America
ACA	ALI HP1	0.012445114	2.31E-10	26929069	269291	73778	America	America	America_VS_America
ACH	ALI HP1	0.011163363	2.31E-10	24155581	241556	66180	NotAssigned	America	America_VS_NotAssigned
ADE	ALI HP1	0.007032312	2.31E-10	15216704	152167	41690	10.Mexican_distillery/agave	America	10.Mexican_distillery/agave_VS_America
ADI	ALI HP1	0.010617752	2.31E-10	22974974	229750	62945	01.Wine_European_1	America	01.Wine_European_1_VS_America
ADM collapsed	ALI HP1	0.013181255	2.31E-10	28521950	285220	78142	NotAssigned	America	America_VS_NotAssigned
ADQ	ALI HP1	0.015545567	2.31E-10	33637911	336379	92159	16.Asian_fermentation	America	16.Asian_fermentation_VS_America
ADS	ALI HP1	0.010661055	2.31E-10	23068673	230687	63202	01.Wine_European_1	America	01.Wine_European_1_VS_America
AEG	ALI HP1	0.01183022	2.31E-10	25598544	255985	70133	America	America	America_VS_America
AEH	ALI HP1	0.011267289	2.31E-10	24380458	243805	66796	America	America	America_VS_America
AEL collapsed	ALI HP1	0.013666242	2.31E-10	29571378	295714	81017	17.Spainish	America	17.Spainish_VS_America
AFH	ALI HP1	0.015519586	2.31E-10	33581692	335817	92005	16.Asian_fermentation	America	16.Asian_fermentation_VS_America
AFI	ALI HP1	0.010704357	2.31E-10	23162372	231624	63459	02.Wine_European_2	America	02.Wine_European_2_VS_America
AGA 1a	ALI HP1	0.010695697	2.31E-10	23143632	231436	63407	01.Wine_European_1	America	01.Wine_European_1_VS_America
AGK	ALI HP1	0.012341188	2.31E-10	26704191	267042	73162	NotAssigned	America	America_VS_NotAssigned
AHG	ALI HP1	0.010678376	2.31E-10	23106153	231062	63305	01.Wine_European_1	America	01.Wine_European_1_VS_America
AHL	ALI HP1	0.01864602	2.31E-10	40346754	403468	110539	NotAssigned	America	America_VS_NotAssigned
AIC	ALI HP1	0.010600431	2.31E-10	22937495	229375	62842	02.Wine_European_2	America	02.Wine_European_2_VS_America
AIE	ALI HP1	0.018706644	2.31E-10	40477932	404779	110898	NotAssigned	America	America_VS_NotAssigned
AIF HP1	ALI HP1	0.010678376	2.31E-10	23106153	231062	63305	01.Wine_European_1	America	01.Wine_European_1_VS_America
AIF HP2	ALI HP1	0.010730339	2.31E-10	23218592	232186	63613	01.Wine_European_1	America	01.Wine_European_1_VS_America
AIF collapsed	ALI HP1	0.010591771	2.31E-10	22918755	229188	62791	01.Wine_European_1	America	01.Wine_European_1_VS_America
AIG	ALI HP1	0.011743615	2.31E-10	25411146	254111	69620	06.Mosaic_beer	America	06.Mosaic_beer_VS_America
AIS HP1	ALI HP1	0.011613708	2.31E-10	25130050	251300	68849	02.Wine_European_2	America	02.Wine_European_2_VS_America
AIS HP2	ALI HP1	0.056691522	2.31E-10	122670622	1226706	336084	02.Wine_European_2	America	02.Wine_European_2_VS_America
AIS collapsed	ALI HP1	0.010661055	2.31E-10	23068673	230687	63202	02.Wine_European_2	America	02.Wine_European_2_VS_America
AKH 1a	ALI HP1	0.015389678	2.31E-10	33300595	333006	91235	18.African_palm_wine	America	18.African_palm_wine_VS_America
AKR collapsed	ALI HP1	0.015744758	2.31E-10	34068926	340689	93340	America	America	America_VS_America
ALH 1b	ALI HP1	0.015744758	2.31E-10	34068926	340689	93340	America	America	America_VS_America
ALH 1c	ALI HP1	0.015684135	2.31E-10	33937748	339377	92980	America	America	America_VS_America
AAB	ALI HP2	0.011431838	2.31E-10	24736514	247365	67771	06.Mosaic_beer	America	06.Mosaic_beer_VS_America
AAC HP1	ALI HP2	0.012982064	2.31E-10	28090935	280909	76961	NotAssigned	America	America_VS_NotAssigned
AAC HP2	ALI HP2	0.012990725	2.31E-10	28109675	281097	77013	NotAssigned	America	America_VS_NotAssigned
AAC collapsed	ALI HP2	0.013051348	2.31E-10	28240854	282409	77372	NotAssigned	America	America_VS_NotAssigned
AAR	ALI HP2	0.011691652	2.31E-10	25298708	252987	69312	06.Mosaic_beer	America	06.Mosaic_beer_VS_America
ABA	ALI HP2	0.013060009	2.31E-10	28259593	282596	77424	America	America	America_VS_America
ABH	ALI HP2	0.013224558	2.31E-10	28615649	286156	78399	America	America	America_VS_America
ACA	ALI HP2	0.012453775	2.31E-10	26947809	269478	73830	America	America	America_VS_America
ACH	ALI HP2	0.011180684	2.31E-10	24193060	241931	66282	NotAssigned	America	America_VS_NotAssigned
ADE	ALI HP2	0.007066954	2.31E-10	15291663	152917	41895	10.Mexican_distillery/agave	America	10.Mexican_distillery/agave_VS_America
ADI	ALI HP2	0.010635073	2.31E-10	23012454	230125	63048	01.Wine_European_1	America	01.Wine_European_1_VS_America
ADM collapsed	ALI HP2	0.013198576	2.31E-10	28559430	285594	78245	NotAssigned	America	America_VS_NotAssigned
ADQ	ALI HP2	0.015554228	2.31E-10	33656651	336567	92210	16.Asian_fermentation	America	16.Asian_fermentation_VS_America
ADS	ALI HP2	0.010678376	2.31E-10	23106153	231062	63305	01.Wine_European_1	America	01.Wine_European_1_VS_America
AEG	ALI HP2	0.011847541	2.31E-10	25636024	256360	70236	America	America	America_VS_America
AEH	ALI HP2	0.01128461	2.31E-10	24417938	244179	66898	America	America	America_VS_America
AEL collapsed	ALI HP2	0.013683563	2.31E-10	29608858	296089	81120	17.Spainish	America	17.Spainish_VS_America
AFH	ALI HP2	0.015528246	2.31E-10	33600432	336004	92056	16.Asian_fermentation	America	16.Asian_fermentation_VS_America
AFI	ALI HP2	0.010721678	2.31E-10	23199852	231999	63561	02.Wine_European_2	America	02.Wine_European_2_VS_America
AGA 1a	ALI HP2	0.010713018	2.31E-10	23181112	231811	63510	01.Wine_European_1	America	01.Wine_European_1_VS_America
AGK	ALI HP2	0.012358509	2.31E-10	26741671	267417	73265	NotAssigned	America	America_VS_NotAssigned
AHG	ALI HP2	0.010695697	2.31E-10	23143632	231436	63407	01.Wine_European_1	America	01.Wine_European_1_VS_America
AHL	ALI HP2	0.018654681	2.31E-10	40365493	403655	110590	NotAssigned	America	America_VS_NotAssigned
AIC	ALI HP2	0.010617752	2.31E-10	22974974	229750	62945	02.Wine_European_2	America	02.Wine_European_2_VS_America
AIE	ALI HP2	0.018715304	2.31E-10	40496672	404967	110950	NotAssigned	America	America_VS_NotAssigned
AIF HP1	ALI HP2	0.010695697	2.31E-10	23143632	231436	63407	01.Wine_European_1	America	01.Wine_European_1_VS_America
AIF HP2	ALI HP2	0.01074766	2.31E-10	23256071	232561	63715	01.Wine_European_1	America	01.Wine_European_1_VS_America
AIF collapsed	ALI HP2	0.010609092	2.31E-10	22956235	229562	62894	01.Wine_European_1	America	01.Wine_European_1_VS_America
AIG	ALI HP2	0.011760936	2.31E-10	25448626	254486	69722	06.Mosaic_beer	America	06.Mosaic_beer_VS_America
AIS HP1	ALI HP2	0.011631029	2.31E-10	25167529	251675	68952	02.Wine_European_2	America	02.Wine_European_2_VS_America
AIS HP2	ALI HP2	0.056708843	2.31E-10	122708102	1227081	336187	02.Wine_European_2	America	02.Wine_European_2_VS_America
AIS collapsed	ALI HP2	0.010678376	2.31E-10	23106153	231062	63305	02.Wine_European_2	America	02.Wine_European_2_VS_America
AKH 1a	ALI HP2	0.015398339	2.31E-10	33319335	333193	91286	18.African_palm_wine	America	18.African_palm_wine_VS_America
AKR collapsed	ALI HP2	0.015753419	2.31E-10	34087666	340877	93391	America	America	America_VS_America
ALH 1b	ALI HP2	0.015753419	2.31E-10	34087666	340877	93391	America	America	America_VS_America
ALH 1c	ALI HP2	0.015692795	2.31E-10	33956487	339565	93031	America	America	America_VS_America
ALI HP1	ALI HP2	5.19629E-05	2.31E-10	112439	1124	308	America	America	America_VS_America
AAB	ALI collapsed	0.011223986	2.31E-10	24286759	242868	66539	06.Mosaic_beer	America	06.Mosaic_beer_VS_America
AAC HP1	ALI collapsed	0.012782873	2.31E-10	27659920	276599	75781	NotAssigned	America	America_VS_NotAssigned
AAC HP2	ALI collapsed	0.012748231	2.31E-10	27584961	275850	75575	NotAssigned	America	America_VS_NotAssigned
AAC collapsed	ALI collapsed	0.012817515	2.31E-10	27734879	277349	75986	NotAssigned	America	America_VS_NotAssigned
AAR	ALI collapsed	0.011501122	2.31E-10	24886432	248864	68182	06.Mosaic_beer	America	06.Mosaic_beer_VS_America
ABA	ALI collapsed	0.012860817	2.31E-10	27828578	278286	76243	America	America	America_VS_America
ABH	ALI collapsed	0.013060009	2.31E-10	28259593	282596	77424	America	America	America_VS_America
ACA	ALI collapsed	0.012237263	2.31E-10	26479314	264793	72546	America	America	America_VS_America
ACH	ALI collapsed	0.011016135	2.31E-10	23837004	238370	65307	NotAssigned	America	America_VS_NotAssigned
ADE	ALI collapsed	0.006928387	2.31E-10	14991827	149918	41073	10.Mexican_distillery/agave	America	10.Mexican_distillery/agave_VS_America
ADI	ALI collapsed	0.010479185	2.31E-10	22675138	226751	62124	01.Wine_European_1	America	01.Wine_European_1_VS_America
ADM collapsed	ALI collapsed	0.012938762	2.31E-10	27997236	279972	76705	NotAssigned	America	America_VS_NotAssigned
ADQ	ALI collapsed	0.015355037	2.31E-10	33225636	332256	91029	16.Asian_fermentation	America	16.Asian_fermentation_VS_America
ADS	ALI collapsed	0.010522487	2.31E-10	22768837	227688	62380	01.Wine_European_1	America	01.Wine_European_1_VS_America
AEG	ALI collapsed	0.011605047	2.31E-10	25111310	251113	68798	America	America	America_VS_America
AEH	ALI collapsed	0.011068097	2.31E-10	23949443	239494	65615	America	America	America_VS_America
AEL collapsed	ALI collapsed	0.01344107	2.31E-10	29084144	290841	79683	17.Spainish	America	17.Spainish_VS_America
AFH	ALI collapsed	0.015355037	2.31E-10	33225636	332256	91029	16.Asian_fermentation	America	16.Asian_fermentation_VS_America
AFI	ALI collapsed	0.01057445	2.31E-10	22881276	228813	62688	02.Wine_European_2	America	02.Wine_European_2_VS_America
AGA 1a	ALI collapsed	0.010557129	2.31E-10	22843796	228438	62586	01.Wine_European_1	America	01.Wine_European_1_VS_America
AGK	ALI collapsed	0.012150658	2.31E-10	26291916	262919	72033	NotAssigned	America	America_VS_NotAssigned
AHG	ALI collapsed	0.010539808	2.31E-10	22806316	228063	62483	01.Wine_European_1	America	01.Wine_European_1_VS_America
AHL	ALI collapsed	0.018542094	2.31E-10	40121876	401219	109923	NotAssigned	America	America_VS_NotAssigned
AIC	ALI collapsed	0.010461864	2.31E-10	22637658	226377	62021	02.Wine_European_2	America	02.Wine_European_2_VS_America
AIE	ALI collapsed	0.018568076	2.31E-10	40178096	401781	110077	NotAssigned	America	America_VS_NotAssigned
AIF HP1	ALI collapsed	0.010522487	2.31E-10	22768837	227688	62380	01.Wine_European_1	America	01.Wine_European_1_VS_America
AIF HP2	ALI collapsed	0.01057445	2.31E-10	22881276	228813	62688	01.Wine_European_1	America	01.Wine_European_1_VS_America
AIF collapsed	ALI collapsed	0.010453203	2.31E-10	22618919	226189	61970	01.Wine_European_1	America	01.Wine_European_1_VS_America
AIG	ALI collapsed	0.011553084	2.31E-10	24998871	249989	68490	06.Mosaic_beer	America	06.Mosaic_beer_VS_America
AIS HP1	ALI collapsed	0.011509782	2.31E-10	24905172	249052	68233	02.Wine_European_2	America	02.Wine_European_2_VS_America
AIS HP2	ALI collapsed	0.056596257	2.31E-10	122464484	1224645	335519	02.Wine_European_2	America	02.Wine_European_2_VS_America
AIS collapsed	ALI collapsed	0.010522487	2.31E-10	22768837	227688	62380	02.Wine_European_2	America	02.Wine_European_2_VS_America
AKH 1a	ALI collapsed	0.015181827	2.31E-10	32850840	328508	90002	18.African_palm_wine	America	18.African_palm_wine_VS_America
AKR collapsed	ALI collapsed	0.015528246	2.31E-10	33600432	336004	92056	America	America	America_VS_America
ALH 1b	ALI collapsed	0.015545567	2.31E-10	33637911	336379	92159	America	America	America_VS_America
ALH 1c	ALI collapsed	0.015502265	2.31E-10	33544212	335442	91902	America	America	America_VS_America
ALI HP1	ALI collapsed	0.001091221	2.31E-10	2361213	23612	6469	America	America	America_VS_America
ALI HP2	ALI collapsed	0.001091221	2.31E-10	2361213	23612	6469	America	America	America_VS_America
AAB	ALS 1a	0.003464193	2.31E-10	7495913	74959	20537	06.Mosaic_beer	01.Wine_European_1	01.Wine_European_1_VS_06.Mosaic_beer
AAC HP1	ALS 1a	0.00663393	2.31E-10	14354674	143547	39328	NotAssigned	01.Wine_European_1	01.Wine_European_1_VS_NotAssigned
AAC HP2	ALS 1a	0.006668572	2.31E-10	14429633	144296	39533	NotAssigned	01.Wine_European_1	01.Wine_European_1_VS_NotAssigned
AAC collapsed	ALS 1a	0.007006331	2.31E-10	15160485	151605	41536	NotAssigned	01.Wine_European_1	01.Wine_European_1_VS_NotAssigned
AAR	ALS 1a	0.004668	2.31E-10	10100743	101007	27673	06.Mosaic_beer	01.Wine_European_1	01.Wine_European_1_VS_06.Mosaic_beer
ABA	ALS 1a	0.007681849	2.31E-10	16622188	166222	45540	America	01.Wine_European_1	01.Wine_European_1_VS_America
ABH	ALS 1a	0.008088891	2.31E-10	17502958	175030	47953	America	01.Wine_European_1	01.Wine_European_1_VS_America
ACA	ALS 1a	0.006226887	2.31E-10	13473904	134739	36915	America	01.Wine_European_1	01.Wine_European_1_VS_America
ACH	ALS 1a	0.003724008	2.31E-10	8058107	80581	22077	NotAssigned	01.Wine_European_1	01.Wine_European_1_VS_NotAssigned
ADE	ALS 1a	0.008686465	2.31E-10	18796003	187960	51496	10.Mexican_distillery/agave	01.Wine_European_1	01.Wine_European_1_VS_10.Mexican_distillery/agave
ADI	ALS 1a	0.001446301	2.31E-10	3129544	31295	8574	01.Wine_European_1	01.Wine_European_1	01.Wine_European_1_VS_01.Wine_European_1
ADM collapsed	ALS 1a	0.00735275	2.31E-10	15910076	159101	43589	NotAssigned	01.Wine_European_1	01.Wine_European_1_VS_NotAssigned
ADQ	ALS 1a	0.01307733	2.31E-10	28297073	282971	77526	16.Asian_fermentation	01.Wine_European_1	01.Wine_European_1_VS_16.Asian_fermentation
ADS	ALS 1a	0.00143764	2.31E-10	3110804	31108	8523	01.Wine_European_1	01.Wine_European_1	01.Wine_European_1_VS_01.Wine_European_1
AEG	ALS 1a	0.005447444	2.31E-10	11787324	117873	32294	America	01.Wine_European_1	01.Wine_European_1_VS_America
AEH	ALS 1a	0.003706687	2.31E-10	8020627	80206	21974	America	01.Wine_European_1	01.Wine_European_1_VS_America
AEL collapsed	ALS 1a	0.008911637	2.31E-10	19283237	192832	52831	17.Spainish	01.Wine_European_1	01.Wine_European_1_VS_17.Spainish
AFH	ALS 1a	0.013120632	2.31E-10	28390772	283908	77783	16.Asian_fermentation	01.Wine_European_1	01.Wine_European_1_VS_16.Asian_fermentation
AFI	ALS 1a	0.00215646	2.31E-10	4666206	46662	12784	02.Wine_European_2	01.Wine_European_1	01.Wine_European_1_VS_02.Wine_European_2
AGA 1a	ALS 1a	0.001316393	2.31E-10	2848447	28484	7804	01.Wine_European_1	01.Wine_European_1	01.Wine_European_1_VS_01.Wine_European_1
AGK	ALS 1a	0.006036357	2.31E-10	13061629	130616	35785	NotAssigned	01.Wine_European_1	01.Wine_European_1_VS_NotAssigned
AHG	ALS 1a	0.001229789	2.31E-10	2661049	26610	7291	01.Wine_European_1	01.Wine_European_1	01.Wine_European_1_VS_01.Wine_European_1
AHL	ALS 1a	0.009777685	2.31E-10	21157215	211572	57965	NotAssigned	01.Wine_European_1	01.Wine_European_1_VS_NotAssigned
AIC	ALS 1a	0.002061195	2.31E-10	4460068	44601	12219	02.Wine_European_2	01.Wine_European_1	01.Wine_European_1_VS_02.Wine_European_2
AIE	ALS 1a	0.009777685	2.31E-10	21157215	211572	57965	NotAssigned	01.Wine_European_1	01.Wine_European_1_VS_NotAssigned
AIF HP1	ALS 1a	0.001299073	2.31E-10	2810968	28110	7701	01.Wine_European_1	01.Wine_European_1	01.Wine_European_1_VS_01.Wine_European_1
AIF HP2	ALS 1a	0.001333714	2.31E-10	2885927	28859	7907	01.Wine_European_1	01.Wine_European_1	01.Wine_European_1_VS_01.Wine_European_1
AIF collapsed	ALS 1a	0.001316393	2.31E-10	2848447	28484	7804	01.Wine_European_1	01.Wine_European_1	01.Wine_European_1_VS_01.Wine_European_1
AIG	ALS 1a	0.004390865	2.31E-10	9501070	95011	26030	06.Mosaic_beer	01.Wine_European_1	01.Wine_European_1_VS_06.Mosaic_beer
AIS HP1	ALS 1a	0.002546182	2.31E-10	5509496	55095	15095	02.Wine_European_2	01.Wine_European_1	01.Wine_European_1_VS_02.Wine_European_2
AIS HP2	ALS 1a	0.048793162	2.31E-10	105579940	1055799	289260	02.Wine_European_2	01.Wine_European_1	01.Wine_European_1_VS_02.Wine_European_2
AIS collapsed	ALS 1a	0.001567547	2.31E-10	3391901	33919	9293	02.Wine_European_2	01.Wine_European_1	01.Wine_European_1_VS_02.Wine_European_2
AKH 1a	ALS 1a	0.01290412	2.31E-10	27922277	279223	76499	18.African_palm_wine	01.Wine_European_1	01.Wine_European_1_VS_18.African_palm_wine
AKR collapsed	ALS 1a	0.013345804	2.31E-10	28878006	288780	79118	America	01.Wine_European_1	01.Wine_European_1_VS_America
ALH 1b	ALS 1a	0.013328484	2.31E-10	28840527	288405	79015	America	01.Wine_European_1	01.Wine_European_1_VS_America
ALH 1c	ALS 1a	0.013285181	2.31E-10	28746828	287468	78758	America	01.Wine_European_1	01.Wine_European_1_VS_America
ALI HP1	ALS 1a	0.010591771	2.31E-10	22918755	229188	62791	America	01.Wine_European_1	01.Wine_European_1_VS_America
ALI HP2	ALS 1a	0.010609092	2.31E-10	22956235	229562	62894	America	01.Wine_European_1	01.Wine_European_1_VS_America
ALI collapsed	ALS 1a	0.010453203	2.31E-10	22618919	226189	61970	America	01.Wine_European_1	01.Wine_European_1_VS_America
AAB	AMH 1a	0.030389635	2.31E-10	65757900	657579	180159	06.Mosaic_beer	28.Taiwanese_I	06.Mosaic_beer_VS_28.Taiwanese_I
AAC HP1	AMH 1a	0.030943906	2.31E-10	66957246	669572	183445	NotAssigned	28.Taiwanese_I	28.Taiwanese_I_VS_NotAssigned
AAC HP2	AMH 1a	0.031039171	2.31E-10	67163384	671634	184009	NotAssigned	28.Taiwanese_I	28.Taiwanese_I_VS_NotAssigned
AAC collapsed	AMH 1a	0.031030511	2.31E-10	67144644	671446	183958	NotAssigned	28.Taiwanese_I	28.Taiwanese_I_VS_NotAssigned
AAR	AMH 1a	0.030337672	2.31E-10	65645461	656455	179851	06.Mosaic_beer	28.Taiwanese_I	06.Mosaic_beer_VS_28.Taiwanese_I
ABA	AMH 1a	0.030502221	2.31E-10	66001517	660015	180826	America	28.Taiwanese_I	28.Taiwanese_I_VS_America
ABH	AMH 1a	0.030138481	2.31E-10	65214446	652144	178670	America	28.Taiwanese_I	28.Taiwanese_I_VS_America
ACA	AMH 1a	0.030519542	2.31E-10	66038997	660390	180929	America	28.Taiwanese_I	28.Taiwanese_I_VS_America
ACH	AMH 1a	0.030268388	2.31E-10	65495543	654955	179440	NotAssigned	28.Taiwanese_I	28.Taiwanese_I_VS_NotAssigned
ADE	AMH 1a	0.030969888	2.31E-10	67013465	670135	183599	10.Mexican_distillery/agave	28.Taiwanese_I	10.Mexican_distillery/agave_VS_28.Taiwanese_I
ADI	AMH 1a	0.030138481	2.31E-10	65214446	652144	178670	01.Wine_European_1	28.Taiwanese_I	01.Wine_European_1_VS_28.Taiwanese_I
ADM collapsed	AMH 1a	0.03102185	2.31E-10	67125904	671259	183907	NotAssigned	28.Taiwanese_I	28.Taiwanese_I_VS_NotAssigned
ADQ	AMH 1a	0.030796678	2.31E-10	66638670	666387	182572	16.Asian_fermentation	28.Taiwanese_I	16.Asian_fermentation_VS_28.Taiwanese_I
ADS	AMH 1a	0.0301125	2.31E-10	65158227	651582	178516	01.Wine_European_1	28.Taiwanese_I	01.Wine_European_1_VS_28.Taiwanese_I
AEG	AMH 1a	0.030337672	2.31E-10	65645461	656455	179851	America	28.Taiwanese_I	28.Taiwanese_I_VS_America
AEH	AMH 1a	0.03012116	2.31E-10	65176967	651770	178567	America	28.Taiwanese_I	28.Taiwanese_I_VS_America
AEL collapsed	AMH 1a	0.030770696	2.31E-10	66582450	665825	182418	17.Spainish	28.Taiwanese_I	17.Spainish_VS_28.Taiwanese_I
AFH	AMH 1a	0.030969888	2.31E-10	67013465	670135	183599	16.Asian_fermentation	28.Taiwanese_I	16.Asian_fermentation_VS_28.Taiwanese_I
AFI	AMH 1a	0.030147142	2.31E-10	65233186	652332	178721	02.Wine_European_2	28.Taiwanese_I	02.Wine_European_2_VS_28.Taiwanese_I
AGA 1a	AMH 1a	0.030199105	2.31E-10	65345625	653456	179029	01.Wine_European_1	28.Taiwanese_I	01.Wine_European_1_VS_28.Taiwanese_I
AGK	AMH 1a	0.03046758	2.31E-10	65926558	659266	180621	NotAssigned	28.Taiwanese_I	28.Taiwanese_I_VS_NotAssigned
AHG	AMH 1a	0.030077858	2.31E-10	65083268	650833	178310	01.Wine_European_1	28.Taiwanese_I	01.Wine_European_1_VS_28.Taiwanese_I
AHL	AMH 1a	0.037387306	2.31E-10	80899645	808996	221643	NotAssigned	28.Taiwanese_I	28.Taiwanese_I_VS_NotAssigned
AIC	AMH 1a	0.030034555	2.31E-10	64989569	649896	178054	02.Wine_European_2	28.Taiwanese_I	02.Wine_European_2_VS_28.Taiwanese_I
AIE	AMH 1a	0.037421947	2.31E-10	80974604	809746	221848	NotAssigned	28.Taiwanese_I	28.Taiwanese_I_VS_NotAssigned
AIF HP1	AMH 1a	0.030147142	2.31E-10	65233186	652332	178721	01.Wine_European_1	28.Taiwanese_I	01.Wine_European_1_VS_28.Taiwanese_I
AIF HP2	AMH 1a	0.030181784	2.31E-10	65308145	653081	178926	01.Wine_European_1	28.Taiwanese_I	01.Wine_European_1_VS_28.Taiwanese_I
AIF collapsed	AMH 1a	0.030025895	2.31E-10	64970829	649708	178002	01.Wine_European_1	28.Taiwanese_I	01.Wine_European_1_VS_28.Taiwanese_I
AIG	AMH 1a	0.030372314	2.31E-10	65720420	657204	180056	06.Mosaic_beer	28.Taiwanese_I	06.Mosaic_beer_VS_28.Taiwanese_I
AIS HP1	AMH 1a	0.030952567	2.31E-10	66975986	669760	183496	02.Wine_European_2	28.Taiwanese_I	02.Wine_European_2_VS_28.Taiwanese_I
AIS HP2	AMH 1a	0.074332926	2.31E-10	160843561	1608436	440667	02.Wine_European_2	28.Taiwanese_I	02.Wine_European_2_VS_28.Taiwanese_I
AIS collapsed	AMH 1a	0.030060537	2.31E-10	65045788	650458	178208	02.Wine_European_2	28.Taiwanese_I	02.Wine_European_2_VS_28.Taiwanese_I
AKH 1a	AMH 1a	0.031402912	2.31E-10	67950455	679505	186166	18.African_palm_wine	28.Taiwanese_I	18.African_palm_wine_VS_28.Taiwanese_I
AKR collapsed	AMH 1a	0.031108455	2.31E-10	67313302	673133	184420	America	28.Taiwanese_I	28.Taiwanese_I_VS_America
ALH 1b	AMH 1a	0.031108455	2.31E-10	67313302	673133	184420	America	28.Taiwanese_I	28.Taiwanese_I_VS_America
ALH 1c	AMH 1a	0.031099795	2.31E-10	67294562	672946	184369	America	28.Taiwanese_I	28.Taiwanese_I_VS_America
ALI HP1	AMH 1a	0.032372886	2.31E-10	70049310	700493	191916	America	28.Taiwanese_I	28.Taiwanese_I_VS_America
ALI HP2	AMH 1a	0.032381546	2.31E-10	70068050	700681	191967	America	28.Taiwanese_I	28.Taiwanese_I_VS_America
ALI collapsed	AMH 1a	0.03226896	2.31E-10	69824433	698244	191300	America	28.Taiwanese_I	28.Taiwanese_I_VS_America
ALS 1a	AMH 1a	0.030060537	2.31E-10	65045788	650458	178208	01.Wine_European_1	28.Taiwanese_I	01.Wine_European_1_VS_28.Taiwanese_I
AAB	AMM 1a	0.012592342	2.31E-10	27247645	272476	74651	06.Mosaic_beer	NotAssigned	06.Mosaic_beer_VS_NotAssigned
AAC HP1	AMM 1a	0.012505738	2.31E-10	27060247	270602	74138	NotAssigned	NotAssigned	NotAssigned_VS_NotAssigned
AAC HP2	AMM 1a	0.012471096	2.31E-10	26985288	269853	73932	NotAssigned	NotAssigned	NotAssigned_VS_NotAssigned
AAC collapsed	AMM 1a	0.012323867	2.31E-10	26666712	266667	73059	NotAssigned	NotAssigned	NotAssigned_VS_NotAssigned
AAR	AMM 1a	0.011960127	2.31E-10	25879641	258796	70903	06.Mosaic_beer	NotAssigned	06.Mosaic_beer_VS_NotAssigned
ABA	AMM 1a	0.011033455	2.31E-10	23874484	238745	65410	America	NotAssigned	America_VS_NotAssigned
ABH	AMM 1a	0.01040124	2.31E-10	22506480	225065	61662	America	NotAssigned	America_VS_NotAssigned
ACA	AMM 1a	0.011631029	2.31E-10	25167529	251675	68952	America	NotAssigned	America_VS_NotAssigned
ACH	AMM 1a	0.012713589	2.31E-10	27510002	275100	75370	NotAssigned	NotAssigned	NotAssigned_VS_NotAssigned
ADE	AMM 1a	0.013726866	2.31E-10	29702557	297026	81377	10.Mexican_distillery/agave	NotAssigned	10.Mexican_distillery/agave_VS_NotAssigned
ADI	AMM 1a	0.012601003	2.31E-10	27266385	272664	74702	01.Wine_European_1	NotAssigned	01.Wine_European_1_VS_NotAssigned
ADM collapsed	AMM 1a	0.011908164	2.31E-10	25767202	257672	70595	NotAssigned	NotAssigned	NotAssigned_VS_NotAssigned
ADQ	AMM 1a	0.009985537	2.31E-10	21606970	216070	59197	16.Asian_fermentation	NotAssigned	16.Asian_fermentation_VS_NotAssigned
ADS	AMM 1a	0.012575021	2.31E-10	27210165	272102	74548	01.Wine_European_1	NotAssigned	01.Wine_European_1_VS_NotAssigned
AEG	AMM 1a	0.011760936	2.31E-10	25448626	254486	69722	America	NotAssigned	America_VS_NotAssigned
AEH	AMM 1a	0.012618324	2.31E-10	27303864	273039	74805	America	NotAssigned	America_VS_NotAssigned
AEL collapsed	AMM 1a	0.011223986	2.31E-10	24286759	242868	66539	17.Spainish	NotAssigned	17.Spainish_VS_NotAssigned
AFH	AMM 1a	0.01004616	2.31E-10	21738149	217381	59557	16.Asian_fermentation	NotAssigned	16.Asian_fermentation_VS_NotAssigned
AFI	AMM 1a	0.012592342	2.31E-10	27247645	272476	74651	02.Wine_European_2	NotAssigned	02.Wine_European_2_VS_NotAssigned
AGA 1a	AMM 1a	0.012661626	2.31E-10	27397563	273976	75062	01.Wine_European_1	NotAssigned	01.Wine_European_1_VS_NotAssigned
AGK	AMM 1a	0.011691652	2.31E-10	25298708	252987	69312	NotAssigned	NotAssigned	NotAssigned_VS_NotAssigned
AHG	AMM 1a	0.01254038	2.31E-10	27135206	271352	74343	01.Wine_European_1	NotAssigned	01.Wine_European_1_VS_NotAssigned
AHL	AMM 1a	0.020343475	2.31E-10	44019751	440198	120602	NotAssigned	NotAssigned	NotAssigned_VS_NotAssigned
AIC	AMM 1a	0.012462435	2.31E-10	26966548	269665	73881	02.Wine_European_2	NotAssigned	02.Wine_European_2_VS_NotAssigned
AIE	AMM 1a	0.020456061	2.31E-10	44263368	442634	121270	NotAssigned	NotAssigned	NotAssigned_VS_NotAssigned
AIF HP1	AMM 1a	0.012566361	2.31E-10	27191426	271914	74497	01.Wine_European_1	NotAssigned	01.Wine_European_1_VS_NotAssigned
AIF HP2	AMM 1a	0.012601003	2.31E-10	27266385	272664	74702	01.Wine_European_1	NotAssigned	01.Wine_European_1_VS_NotAssigned
AIF collapsed	AMM 1a	0.012445114	2.31E-10	26929069	269291	73778	01.Wine_European_1	NotAssigned	01.Wine_European_1_VS_NotAssigned
AIG	AMM 1a	0.012263244	2.31E-10	26535533	265355	72700	06.Mosaic_beer	NotAssigned	06.Mosaic_beer_VS_NotAssigned
AIS HP1	AMM 1a	0.013544996	2.31E-10	29309021	293090	80299	02.Wine_European_2	NotAssigned	02.Wine_European_2_VS_NotAssigned
AIS HP2	AMM 1a	0.058596829	2.31E-10	126793374	1267934	347379	02.Wine_European_2	NotAssigned	02.Wine_European_2_VS_NotAssigned
AIS collapsed	AMM 1a	0.012566361	2.31E-10	27191426	271914	74497	02.Wine_European_2	NotAssigned	02.Wine_European_2_VS_NotAssigned
AKH 1a	AMM 1a	0.011388535	2.31E-10	24642815	246428	67515	18.African_palm_wine	NotAssigned	18.African_palm_wine_VS_NotAssigned
AKR collapsed	AMM 1a	0.010254012	2.31E-10	22187904	221879	60789	America	NotAssigned	America_VS_NotAssigned
ALH 1b	AMM 1a	0.010236691	2.31E-10	22150424	221504	60686	America	NotAssigned	America_VS_NotAssigned
ALH 1c	AMM 1a	0.01021071	2.31E-10	22094205	220942	60532	America	NotAssigned	America_VS_NotAssigned
ALI HP1	AMM 1a	0.01487005	2.31E-10	32176208	321762	88154	America	NotAssigned	America_VS_NotAssigned
ALI HP2	AMM 1a	0.01487871	2.31E-10	32194948	321949	88205	America	NotAssigned	America_VS_NotAssigned
ALI collapsed	AMM 1a	0.014757463	2.31E-10	31932591	319326	87487	America	NotAssigned	America_VS_NotAssigned
ALS 1a	AMM 1a	0.012462435	2.31E-10	26966548	269665	73881	01.Wine_European_1	NotAssigned	01.Wine_European_1_VS_NotAssigned
AMH 1a	AMM 1a	0.030380975	2.31E-10	65739160	657392	180107	28.Taiwanese_I	NotAssigned	28.Taiwanese_I_VS_NotAssigned
AAB	AMP 1a	0.00537816	2.31E-10	11637405	116374	31883	06.Mosaic_beer	NotAssigned	06.Mosaic_beer_VS_NotAssigned
AAC HP1	AMP 1a	0.0078897	2.31E-10	17071943	170719	46772	NotAssigned	NotAssigned	NotAssigned_VS_NotAssigned
AAC HP2	AMP 1a	0.007907021	2.31E-10	17109422	171094	46875	NotAssigned	NotAssigned	NotAssigned_VS_NotAssigned
AAC collapsed	AMP 1a	0.008036928	2.31E-10	17390519	173905	47645	NotAssigned	NotAssigned	NotAssigned_VS_NotAssigned
AAR	AMP 1a	0.006564646	2.31E-10	14204756	142048	38917	06.Mosaic_beer	NotAssigned	06.Mosaic_beer_VS_NotAssigned
ABA	AMP 1a	0.009058865	2.31E-10	19601813	196018	53704	America	NotAssigned	America_VS_NotAssigned
ABH	AMP 1a	0.00931868	2.31E-10	20164007	201640	55244	America	NotAssigned	America_VS_NotAssigned
ACA	AMP 1a	0.007439355	2.31E-10	16097474	160975	44103	America	NotAssigned	America_VS_NotAssigned
ACH	AMP 1a	0.005586012	2.31E-10	12087160	120872	33116	NotAssigned	NotAssigned	NotAssigned_VS_NotAssigned
ADE	AMP 1a	0.008192817	2.31E-10	17727835	177278	48569	10.Mexican_distillery/agave	NotAssigned	10.Mexican_distillery/agave_VS_NotAssigned
ADI	AMP 1a	0.003724008	2.31E-10	8058107	80581	22077	01.Wine_European_1	NotAssigned	01.Wine_European_1_VS_NotAssigned
ADM collapsed	AMP 1a	0.008469953	2.31E-10	18327508	183275	50212	NotAssigned	NotAssigned	NotAssigned_VS_NotAssigned
ADQ	AMP 1a	0.01307733	2.31E-10	28297073	282971	77526	16.Asian_fermentation	NotAssigned	16.Asian_fermentation_VS_NotAssigned
ADS	AMP 1a	0.003853915	2.31E-10	8339204	83392	22847	01.Wine_European_1	NotAssigned	01.Wine_European_1_VS_NotAssigned
AEG	AMP 1a	0.006945707	2.31E-10	15029306	150293	41176	America	NotAssigned	America_VS_NotAssigned
AEH	AMP 1a	0.005689937	2.31E-10	12312038	123120	33732	America	NotAssigned	America_VS_NotAssigned
AEL collapsed	AMP 1a	0.009569834	2.31E-10	20707461	207075	56733	17.Spainish	NotAssigned	17.Spainish_VS_NotAssigned
AFH	AMP 1a	0.013016706	2.31E-10	28165894	281659	77167	16.Asian_fermentation	NotAssigned	16.Asian_fermentation_VS_NotAssigned
AFI	AMP 1a	0.004260958	2.31E-10	9219973	92200	25260	02.Wine_European_2	NotAssigned	02.Wine_European_2_VS_NotAssigned
AGA 1a	AMP 1a	0.003888557	2.31E-10	8414163	84142	23053	01.Wine_European_1	NotAssigned	01.Wine_European_1_VS_NotAssigned
AGK	AMP 1a	0.00734409	2.31E-10	15891336	158913	43538	NotAssigned	NotAssigned	NotAssigned_VS_NotAssigned
AHG	AMP 1a	0.003888557	2.31E-10	8414163	84142	23053	01.Wine_European_1	NotAssigned	01.Wine_European_1_VS_NotAssigned
AHL	AMP 1a	0.012315207	2.31E-10	26647972	266480	73008	NotAssigned	NotAssigned	NotAssigned_VS_NotAssigned
AIC	AMP 1a	0.004183013	2.31E-10	9051315	90513	24798	02.Wine_European_2	NotAssigned	02.Wine_European_2_VS_NotAssigned
AIE	AMP 1a	0.012055392	2.31E-10	26085778	260858	71468	NotAssigned	NotAssigned	NotAssigned_VS_NotAssigned
AIF HP1	AMP 1a	0.003801952	2.31E-10	8226765	82268	22539	01.Wine_European_1	NotAssigned	01.Wine_European_1_VS_NotAssigned
AIF HP2	AMP 1a	0.003784631	2.31E-10	8189285	81893	22436	01.Wine_European_1	NotAssigned	01.Wine_European_1_VS_NotAssigned
AIF collapsed	AMP 1a	0.003749989	2.31E-10	8114326	81143	22231	01.Wine_European_1	NotAssigned	01.Wine_European_1_VS_NotAssigned
AIG	AMP 1a	0.005863147	2.31E-10	12686833	126868	34758	06.Mosaic_beer	NotAssigned	06.Mosaic_beer_VS_NotAssigned
AIS HP1	AMP 1a	0.00501442	2.31E-10	10850335	108503	29727	02.Wine_European_2	NotAssigned	02.Wine_European_2_VS_NotAssigned
AIS HP2	AMP 1a	0.050992924	2.31E-10	110339845	1103398	302301	02.Wine_European_2	NotAssigned	02.Wine_European_2_VS_NotAssigned
AIS collapsed	AMP 1a	0.004001143	2.31E-10	8657780	86578	23720	02.Wine_European_2	NotAssigned	02.Wine_European_2_VS_NotAssigned
AKH 1a	AMP 1a	0.013354465	2.31E-10	28896746	288967	79169	18.African_palm_wine	NotAssigned	18.African_palm_wine_VS_NotAssigned
AKR collapsed	AMP 1a	0.013215897	2.31E-10	28596909	285969	78348	America	NotAssigned	America_VS_NotAssigned
ALH 1b	AMP 1a	0.013215897	2.31E-10	28596909	285969	78348	America	NotAssigned	America_VS_NotAssigned
ALH 1c	AMP 1a	0.013155274	2.31E-10	28465731	284657	77988	America	NotAssigned	America_VS_NotAssigned
ALI HP1	AMP 1a	0.010565789	2.31E-10	22862536	228625	62637	America	NotAssigned	America_VS_NotAssigned
ALI HP2	AMP 1a	0.010600431	2.31E-10	22937495	229375	62842	America	NotAssigned	America_VS_NotAssigned
ALI collapsed	AMP 1a	0.01039258	2.31E-10	22487740	224877	61610	America	NotAssigned	America_VS_NotAssigned
ALS 1a	AMP 1a	0.004035785	2.31E-10	8732739	87327	23925	01.Wine_European_1	NotAssigned	01.Wine_European_1_VS_NotAssigned
AMH 1a	AMP 1a	0.030398296	2.31E-10	65776640	657766	180210	28.Taiwanese_I	NotAssigned	28.Taiwanese_I_VS_NotAssigned
AMM 1a	AMP 1a	0.012687608	2.31E-10	27453783	274538	75216	NotAssigned	NotAssigned	NotAssigned_VS_NotAssigned
AAB	ANE	0.011726294	2.31E-10	25373667	253737	69517	06.Mosaic_beer	America	06.Mosaic_beer_VS_America
AAC HP1	ANE	0.011804238	2.31E-10	25542325	255423	69979	NotAssigned	America	America_VS_NotAssigned
AAC HP2	ANE	0.01165701	2.31E-10	25223748	252237	69106	NotAssigned	America	America_VS_NotAssigned
AAC collapsed	ANE	0.011570405	2.31E-10	25036351	250364	68593	NotAssigned	America	America_VS_NotAssigned
AAR	ANE	0.0111114	2.31E-10	24043142	240431	65872	06.Mosaic_beer	America	06.Mosaic_beer_VS_America
ABA	ANE	0.009994198	2.31E-10	21625710	216257	59249	America	America	America_VS_America
ABH	ANE	0.008530576	2.31E-10	18458687	184587	50572	America	America	America_VS_America
ACA	ANE	0.010418561	2.31E-10	22543959	225440	61764	America	America	America_VS_America
ACH	ANE	0.012159318	2.31E-10	26310656	263107	72084	NotAssigned	America	America_VS_NotAssigned
ADE	ANE	0.013328484	2.31E-10	28840527	288405	79015	10.Mexican_distillery/agave	America	10.Mexican_distillery/agave_VS_America
ADI	ANE	0.012020751	2.31E-10	26010819	260108	71263	01.Wine_European_1	America	01.Wine_European_1_VS_America
ADM collapsed	ANE	0.011016135	2.31E-10	23837004	238370	65307	NotAssigned	America	America_VS_NotAssigned
ADQ	ANE	0.008469953	2.31E-10	18327508	183275	50212	16.Asian_fermentation	America	16.Asian_fermentation_VS_America
ADS	ANE	0.011942806	2.31E-10	25842161	258422	70800	01.Wine_European_1	America	01.Wine_European_1_VS_America
AEG	ANE	0.011016135	2.31E-10	23837004	238370	65307	America	America	America_VS_America
AEH	ANE	0.011977448	2.31E-10	25917120	259171	71006	America	America	America_VS_America
AEL collapsed	ANE	0.010167407	2.31E-10	22000506	220005	60275	17.Spainish	America	17.Spainish_VS_America
AFH	ANE	0.008469953	2.31E-10	18327508	183275	50212	16.Asian_fermentation	America	16.Asian_fermentation_VS_America
AFI	ANE	0.012020751	2.31E-10	26010819	260108	71263	02.Wine_European_2	America	02.Wine_European_2_VS_America
AGA 1a	ANE	0.012029411	2.31E-10	26029559	260296	71314	01.Wine_European_1	America	01.Wine_European_1_VS_America
AGK	ANE	0.010687036	2.31E-10	23124893	231249	63356	NotAssigned	America	America_VS_NotAssigned
AHG	ANE	0.011899504	2.31E-10	25748462	257485	70544	01.Wine_European_1	America	01.Wine_European_1_VS_America
AHL	ANE	0.01989313	2.31E-10	43045282	430453	117932	NotAssigned	America	America_VS_NotAssigned
AIC	ANE	0.011890843	2.31E-10	25729723	257297	70492	02.Wine_European_2	America	02.Wine_European_2_VS_America
AIE	ANE	0.019910451	2.31E-10	43082762	430828	118035	NotAssigned	America	America_VS_NotAssigned
AIF HP1	ANE	0.011934146	2.31E-10	25823422	258234	70749	01.Wine_European_1	America	01.Wine_European_1_VS_America
AIF HP2	ANE	0.011968788	2.31E-10	25898381	258984	70954	01.Wine_European_1	America	01.Wine_European_1_VS_America
AIF collapsed	ANE	0.011812899	2.31E-10	25561065	255611	70030	01.Wine_European_1	America	01.Wine_European_1_VS_America
AIG	ANE	0.011440498	2.31E-10	24755254	247553	67823	06.Mosaic_beer	America	06.Mosaic_beer_VS_America
AIS HP1	ANE	0.012956083	2.31E-10	28034716	280347	76807	02.Wine_European_2	America	02.Wine_European_2_VS_America
AIS HP2	ANE	0.058068539	2.31E-10	125650248	1256502	344247	02.Wine_European_2	America	02.Wine_European_2_VS_America
AIS collapsed	ANE	0.011968788	2.31E-10	25898381	258984	70954	02.Wine_European_2	America	02.Wine_European_2_VS_America
AKH 1a	ANE	0.010106784	2.31E-10	21869327	218693	59916	18.African_palm_wine	America	18.African_palm_wine_VS_America
AKR collapsed	ANE	0.008617181	2.31E-10	18646084	186461	51085	America	America	America_VS_America
ALH 1b	ANE	0.008565218	2.31E-10	18533646	185336	50777	America	America	America_VS_America
ALH 1c	ANE	0.008504594	2.31E-10	18402467	184025	50418	America	America	America_VS_America
ALI HP1	ANE	0.014480328	2.31E-10	31332918	313329	85844	America	America	America_VS_America
ALI HP2	ANE	0.014471667	2.31E-10	31314178	313142	85792	America	America	America_VS_America
ALI collapsed	ANE	0.014307118	2.31E-10	30958122	309581	84817	America	America	America_VS_America
ALS 1a	ANE	0.011821559	2.31E-10	25579804	255798	70082	01.Wine_European_1	America	01.Wine_European_1_VS_America
AMH 1a	ANE	0.030242407	2.31E-10	65439324	654393	179286	28.Taiwanese_I	America	28.Taiwanese_I_VS_America
AMM 1a	ANE	0.009188773	2.31E-10	19882910	198829	54474	NotAssigned	America	America_VS_NotAssigned
AMP 1a	ANE	0.012211281	2.31E-10	26423095	264231	72392	NotAssigned	America	America_VS_NotAssigned
AAB	ANL collapsed	0.006045017	2.31E-10	13080369	130804	35837	06.Mosaic_beer	08.African_beer	06.Mosaic_beer_VS_08.African_beer
AAC HP1	ANL collapsed	0.008469953	2.31E-10	18327508	183275	50212	NotAssigned	08.African_beer	08.African_beer_VS_NotAssigned
AAC HP2	ANL collapsed	0.00859986	2.31E-10	18608605	186086	50982	NotAssigned	08.African_beer	08.African_beer_VS_NotAssigned
AAC collapsed	ANL collapsed	0.008859674	2.31E-10	19170798	191708	52523	NotAssigned	08.African_beer	08.African_beer_VS_NotAssigned
AAR	ANL collapsed	0.007196861	2.31E-10	15572760	155728	42665	06.Mosaic_beer	08.African_beer	06.Mosaic_beer_VS_08.African_beer
ABA	ANL collapsed	0.010002858	2.31E-10	21644450	216444	59300	America	08.African_beer	08.African_beer_VS_America
ABH	ANL collapsed	0.010132765	2.31E-10	21925547	219255	60070	America	08.African_beer	08.African_beer_VS_America
ACA	ANL collapsed	0.008383348	2.31E-10	18140110	181401	49699	America	08.African_beer	08.African_beer_VS_America
ACH	ANL collapsed	0.006391437	2.31E-10	13829960	138300	37890	NotAssigned	08.African_beer	08.African_beer_VS_NotAssigned
ADE	ANL collapsed	0.010418561	2.31E-10	22543959	225440	61764	10.Mexican_distillery/agave	08.African_beer	08.African_beer_VS_10.Mexican_distillery/agave
ADI	ANL collapsed	0.004719963	2.31E-10	10213182	102132	27981	01.Wine_European_1	08.African_beer	01.Wine_European_1_VS_08.African_beer
ADM collapsed	ANL collapsed	0.009552513	2.31E-10	20669981	206700	56630	NotAssigned	08.African_beer	08.African_beer_VS_NotAssigned
ADQ	ANL collapsed	0.014488988	2.31E-10	31351658	313517	85895	16.Asian_fermentation	08.African_beer	08.African_beer_VS_16.Asian_fermentation
ADS	ANL collapsed	0.004797908	2.31E-10	10381840	103818	28443	01.Wine_European_1	08.African_beer	01.Wine_European_1_VS_08.African_beer
AEG	ANL collapsed	0.007499978	2.31E-10	16228652	162287	44462	America	08.African_beer	08.African_beer_VS_America
AEH	ANL collapsed	0.006200906	2.31E-10	13417685	134177	36761	America	08.African_beer	08.African_beer_VS_America
AEL collapsed	ANL collapsed	0.010444543	2.31E-10	22600179	226002	61918	17.Spainish	08.African_beer	08.African_beer_VS_17.Spainish
AFH	ANL collapsed	0.01451497	2.31E-10	31407877	314079	86049	16.Asian_fermentation	08.African_beer	08.African_beer_VS_16.Asian_fermentation
AFI	ANL collapsed	0.004858531	2.31E-10	10513018	105130	28803	02.Wine_European_2	08.African_beer	02.Wine_European_2_VS_08.African_beer
AGA 1a	ANL collapsed	0.004797908	2.31E-10	10381840	103818	28443	01.Wine_European_1	08.African_beer	01.Wine_European_1_VS_08.African_beer
AGK	ANL collapsed	0.008513255	2.31E-10	18421207	184212	50469	NotAssigned	08.African_beer	08.African_beer_VS_NotAssigned
AHG	ANL collapsed	0.004780587	2.31E-10	10344360	103444	28341	01.Wine_European_1	08.African_beer	01.Wine_European_1_VS_08.African_beer
AHL	ANL collapsed	0.013051348	2.31E-10	28240854	282409	77372	NotAssigned	08.African_beer	08.African_beer_VS_NotAssigned
AIC	ANL collapsed	0.004745945	2.31E-10	10269401	102694	28135	02.Wine_European_2	08.African_beer	02.Wine_European_2_VS_08.African_beer
AIE	ANL collapsed	0.012982064	2.31E-10	28090935	280909	76961	NotAssigned	08.African_beer	08.African_beer_VS_NotAssigned
AIF HP1	ANL collapsed	0.00483255	2.31E-10	10456799	104568	28649	01.Wine_European_1	08.African_beer	01.Wine_European_1_VS_08.African_beer
AIF HP2	ANL collapsed	0.004815229	2.31E-10	10419320	104193	28546	01.Wine_European_1	08.African_beer	01.Wine_European_1_VS_08.African_beer
AIF collapsed	ANL collapsed	0.004745945	2.31E-10	10269401	102694	28135	01.Wine_European_1	08.African_beer	01.Wine_European_1_VS_08.African_beer
AIG	ANL collapsed	0.006971689	2.31E-10	15085526	150855	41330	06.Mosaic_beer	08.African_beer	06.Mosaic_beer_VS_08.African_beer
AIS HP1	ANL collapsed	0.005767882	2.31E-10	12480696	124807	34194	02.Wine_European_2	08.African_beer	02.Wine_European_2_VS_08.African_beer
AIS HP2	ANL collapsed	0.05181567	2.31E-10	112120124	1121201	307178	02.Wine_European_2	08.African_beer	02.Wine_European_2_VS_08.African_beer
AIS collapsed	ANL collapsed	0.004806568	2.31E-10	10400580	104006	28495	02.Wine_European_2	08.African_beer	02.Wine_European_2_VS_08.African_beer
AKH 1a	ANL collapsed	0.013882754	2.31E-10	30039873	300399	82301	18.African_palm_wine	08.African_beer	08.African_beer_VS_18.African_palm_wine
AKR collapsed	ANL collapsed	0.014783445	2.31E-10	31988810	319888	87641	America	08.African_beer	08.African_beer_VS_America
ALH 1b	ANL collapsed	0.014783445	2.31E-10	31988810	319888	87641	America	08.African_beer	08.African_beer_VS_America
ALH 1c	ANL collapsed	0.014722821	2.31E-10	31857632	318576	87281	America	08.African_beer	08.African_beer_VS_America
ALI HP1	ANL collapsed	0.012297886	2.31E-10	26610492	266105	72905	America	08.African_beer	08.African_beer_VS_America
ALI HP2	ANL collapsed	0.012315207	2.31E-10	26647972	266480	73008	America	08.African_beer	08.African_beer_VS_America
ALI collapsed	ANL collapsed	0.012141997	2.31E-10	26273176	262732	71981	America	08.African_beer	08.African_beer_VS_America
ALS 1a	ANL collapsed	0.00483255	2.31E-10	10456799	104568	28649	01.Wine_European_1	08.African_beer	01.Wine_European_1_VS_08.African_beer
AMH 1a	ANL collapsed	0.031342288	2.31E-10	67819276	678193	185806	28.Taiwanese_I	08.African_beer	08.African_beer_VS_28.Taiwanese_I
AMM 1a	ANL collapsed	0.013839452	2.31E-10	29946174	299462	82044	NotAssigned	08.African_beer	08.African_beer_VS_NotAssigned
AMP 1a	ANL collapsed	0.006763837	2.31E-10	14635771	146358	40098	NotAssigned	08.African_beer	08.African_beer_VS_NotAssigned
ANE	ANL collapsed	0.013285181	2.31E-10	28746828	287468	78758	America	08.African_beer	08.African_beer_VS_America
AAB	ANM collapsed	0.005750561	2.31E-10	12443216	124432	34091	06.Mosaic_beer	08.African_beer	06.Mosaic_beer_VS_08.African_beer
AAC HP1	ANM collapsed	0.008140854	2.31E-10	17615396	176154	48261	NotAssigned	08.African_beer	08.African_beer_VS_NotAssigned
AAC HP2	ANM collapsed	0.008262101	2.31E-10	17877753	178778	48980	NotAssigned	08.African_beer	08.African_beer_VS_NotAssigned
AAC collapsed	ANM collapsed	0.008530576	2.31E-10	18458687	184587	50572	NotAssigned	08.African_beer	08.African_beer_VS_NotAssigned
AAR	ANM collapsed	0.006850442	2.31E-10	14823169	148232	40611	06.Mosaic_beer	08.African_beer	06.Mosaic_beer_VS_08.African_beer
ABA	ANM collapsed	0.009543852	2.31E-10	20651241	206512	56579	America	08.African_beer	08.African_beer_VS_America
ABH	ANM collapsed	0.009691081	2.31E-10	20969818	209698	57452	America	08.African_beer	08.African_beer_VS_America
ACA	ANM collapsed	0.007958984	2.31E-10	17221861	172219	47183	America	08.African_beer	08.African_beer_VS_America
ACH	ANM collapsed	0.00608832	2.31E-10	13174068	131741	36093	NotAssigned	08.African_beer	08.African_beer_VS_NotAssigned
ADE	ANM collapsed	0.010115444	2.31E-10	21888067	218881	59967	10.Mexican_distillery/agave	08.African_beer	08.African_beer_VS_10.Mexican_distillery/agave
ADI	ANM collapsed	0.004408186	2.31E-10	9538550	95385	26133	01.Wine_European_1	08.African_beer	01.Wine_European_1_VS_08.African_beer
ADM collapsed	ANM collapsed	0.009275377	2.31E-10	20070308	200703	54987	NotAssigned	08.African_beer	08.African_beer_VS_NotAssigned
ADQ	ANM collapsed	0.014073285	2.31E-10	30452148	304521	83431	16.Asian_fermentation	08.African_beer	08.African_beer_VS_16.Asian_fermentation
ADS	ANM collapsed	0.004468809	2.31E-10	9669728	96697	26492	01.Wine_European_1	08.African_beer	01.Wine_European_1_VS_08.African_beer
AEG	ANM collapsed	0.007196861	2.31E-10	15572760	155728	42665	America	08.African_beer	08.African_beer_VS_America
AEH	ANM collapsed	0.005889129	2.31E-10	12743053	127431	34912	America	08.African_beer	08.African_beer_VS_America
AEL collapsed	ANM collapsed	0.010098123	2.31E-10	21850587	218506	59865	17.Spainish	08.African_beer	08.African_beer_VS_17.Spainish
AFH	ANM collapsed	0.014064625	2.31E-10	30433408	304334	83379	16.Asian_fermentation	08.African_beer	08.African_beer_VS_16.Asian_fermentation
AFI	ANM collapsed	0.004546754	2.31E-10	9838386	98384	26954	02.Wine_European_2	08.African_beer	02.Wine_European_2_VS_08.African_beer
AGA 1a	ANM collapsed	0.00448613	2.31E-10	9707208	97072	26595	01.Wine_European_1	08.African_beer	01.Wine_European_1_VS_08.African_beer
AGK	ANM collapsed	0.008184157	2.31E-10	17709095	177091	48518	NotAssigned	08.African_beer	08.African_beer_VS_NotAssigned
AHG	ANM collapsed	0.004468809	2.31E-10	9669728	96697	26492	01.Wine_European_1	08.African_beer	01.Wine_European_1_VS_08.African_beer
AHL	ANM collapsed	0.012713589	2.31E-10	27510002	275100	75370	NotAssigned	08.African_beer	08.African_beer_VS_NotAssigned
AIC	ANM collapsed	0.004434167	2.31E-10	9594769	95948	26287	02.Wine_European_2	08.African_beer	02.Wine_European_2_VS_08.African_beer
AIE	ANM collapsed	0.012652966	2.31E-10	27378824	273788	75010	NotAssigned	08.African_beer	08.African_beer_VS_NotAssigned
AIF HP1	ANM collapsed	0.004555414	2.31E-10	9857126	98571	27006	01.Wine_European_1	08.African_beer	01.Wine_European_1_VS_08.African_beer
AIF HP2	ANM collapsed	0.004555414	2.31E-10	9857126	98571	27006	01.Wine_European_1	08.African_beer	01.Wine_European_1_VS_08.African_beer
AIF collapsed	ANM collapsed	0.004503451	2.31E-10	9744687	97447	26698	01.Wine_European_1	08.African_beer	01.Wine_European_1_VS_08.African_beer
AIG	ANM collapsed	0.006599288	2.31E-10	14279715	142797	39123	06.Mosaic_beer	08.African_beer	06.Mosaic_beer_VS_08.African_beer
AIS HP1	ANM collapsed	0.005456104	2.31E-10	11806064	118061	32345	02.Wine_European_2	08.African_beer	02.Wine_European_2_VS_08.African_beer
AIS HP2	ANM collapsed	0.051425949	2.31E-10	111276834	1112768	304868	02.Wine_European_2	08.African_beer	02.Wine_European_2_VS_08.African_beer
AIS collapsed	ANM collapsed	0.004494791	2.31E-10	9725948	97259	26646	02.Wine_European_2	08.African_beer	02.Wine_European_2_VS_08.African_beer
AKH 1a	ANM collapsed	0.013458391	2.31E-10	29121623	291216	79785	18.African_palm_wine	08.African_beer	08.African_beer_VS_18.African_palm_wine
AKR collapsed	ANM collapsed	0.0143331	2.31E-10	31014341	310143	84971	America	08.African_beer	08.African_beer_VS_America
ALH 1b	ANM collapsed	0.0143331	2.31E-10	31014341	310143	84971	America	08.African_beer	08.African_beer_VS_America
ALH 1c	ANM collapsed	0.014272476	2.31E-10	30883163	308832	84611	America	08.African_beer	08.African_beer_VS_America
ALI HP1	ANM collapsed	0.011986109	2.31E-10	25935860	259359	71057	America	08.African_beer	08.African_beer_VS_America
ALI HP2	ANM collapsed	0.01200343	2.31E-10	25973340	259733	71160	America	08.African_beer	08.African_beer_VS_America
ALI collapsed	ANM collapsed	0.011804238	2.31E-10	25542325	255423	69979	America	08.African_beer	08.African_beer_VS_America
ALS 1a	ANM collapsed	0.004538093	2.31E-10	9819646	98196	26903	01.Wine_European_1	08.African_beer	01.Wine_European_1_VS_08.African_beer
AMH 1a	ANM collapsed	0.030969888	2.31E-10	67013465	670135	183599	28.Taiwanese_I	08.African_beer	08.African_beer_VS_28.Taiwanese_I
AMM 1a	ANM collapsed	0.01344107	2.31E-10	29084144	290841	79683	NotAssigned	08.African_beer	08.African_beer_VS_NotAssigned
AMP 1a	ANM collapsed	0.006512683	2.31E-10	14092317	140923	38609	NotAssigned	08.African_beer	08.African_beer_VS_NotAssigned
ANE	ANM collapsed	0.012947422	2.31E-10	28015976	280160	76756	America	08.African_beer	08.African_beer_VS_America
ANL collapsed	ANM collapsed	0.002286368	2.31E-10	4947303	49473	13554	08.African_beer	08.African_beer	08.African_beer_VS_08.African_beer
AAB	APG	0.005759221	2.31E-10	12461956	124620	34142	06.Mosaic_beer	America	06.Mosaic_beer_VS_America
AAC HP1	APG	0.008019607	2.31E-10	17353039	173530	47543	NotAssigned	America	America_VS_NotAssigned
AAC HP2	APG	0.007907021	2.31E-10	17109422	171094	46875	NotAssigned	America	America_VS_NotAssigned
AAC collapsed	APG	0.008184157	2.31E-10	17709095	177091	48518	NotAssigned	America	America_VS_NotAssigned
AAR	APG	0.006512683	2.31E-10	14092317	140923	38609	06.Mosaic_beer	America	06.Mosaic_beer_VS_America
ABA	APG	0.008851014	2.31E-10	19152059	191521	52471	America	America	America_VS_America
ABH	APG	0.008747088	2.31E-10	18927181	189272	51855	America	America	America_VS_America
ACA	APG	0.007214182	2.31E-10	15610240	156102	42768	America	America	America_VS_America
ACH	APG	0.005750561	2.31E-10	12443216	124432	34091	NotAssigned	America	America_VS_NotAssigned
ADE	APG	0.009820988	2.31E-10	21250914	212509	58222	10.Mexican_distillery/agave	America	10.Mexican_distillery/agave_VS_America
ADI	APG	0.004538093	2.31E-10	9819646	98196	26903	01.Wine_European_1	America	01.Wine_European_1_VS_America
ADM collapsed	APG	0.008660483	2.31E-10	18739783	187398	51342	NotAssigned	America	America_VS_NotAssigned
ADQ	APG	0.012315207	2.31E-10	26647972	266480	73008	16.Asian_fermentation	America	16.Asian_fermentation_VS_America
ADS	APG	0.004494791	2.31E-10	9725948	97259	26646	01.Wine_European_1	America	01.Wine_European_1_VS_America
AEG	APG	0.006218227	2.31E-10	13455164	134552	36863	America	America	America_VS_America
AEH	APG	0.00465934	2.31E-10	10082003	100820	27622	America	America	America_VS_America
AEL collapsed	APG	0.009353322	2.31E-10	20238966	202390	55449	17.Spainish	America	17.Spainish_VS_America
AFH	APG	0.0121853	2.31E-10	26366875	263669	72238	16.Asian_fermentation	America	16.Asian_fermentation_VS_America
AFI	APG	0.004953796	2.31E-10	10719156	107192	29368	02.Wine_European_2	America	02.Wine_European_2_VS_America
AGA 1a	APG	0.00447747	2.31E-10	9688468	96885	26544	01.Wine_European_1	America	01.Wine_European_1_VS_America
AGK	APG	0.007309448	2.31E-10	15816377	158164	43333	NotAssigned	America	America_VS_NotAssigned
AHG	APG	0.004390865	2.31E-10	9501070	95011	26030	01.Wine_European_1	America	01.Wine_European_1_VS_America
AHL	APG	0.012800194	2.31E-10	27697400	276974	75883	NotAssigned	America	America_VS_NotAssigned
AIC	APG	0.00484121	2.31E-10	10475539	104755	28700	02.Wine_European_2	America	02.Wine_European_2_VS_America
AIE	APG	0.012739571	2.31E-10	27566221	275662	75524	NotAssigned	America	America_VS_NotAssigned
AIF HP1	APG	0.004529433	2.31E-10	9800907	98009	26852	01.Wine_European_1	America	01.Wine_European_1_VS_America
AIF HP2	APG	0.004529433	2.31E-10	9800907	98009	26852	01.Wine_European_1	America	01.Wine_European_1_VS_America
AIF collapsed	APG	0.00447747	2.31E-10	9688468	96885	26544	01.Wine_European_1	America	01.Wine_European_1_VS_America
AIG	APG	0.006261529	2.31E-10	13548863	135489	37120	06.Mosaic_beer	America	06.Mosaic_beer_VS_America
AIS HP1	APG	0.005464765	2.31E-10	11824803	118248	32397	02.Wine_European_2	America	02.Wine_European_2_VS_America
AIS HP2	APG	0.051581837	2.31E-10	111614150	1116141	305792	02.Wine_European_2	America	02.Wine_European_2_VS_America
AIS collapsed	APG	0.00448613	2.31E-10	9707208	97072	26595	02.Wine_European_2	America	02.Wine_European_2_VS_America
AKH 1a	APG	0.012393151	2.31E-10	26816630	268166	73470	18.African_palm_wine	America	18.African_palm_wine_VS_America
AKR collapsed	APG	0.012462435	2.31E-10	26966548	269665	73881	America	America	America_VS_America
ALH 1b	APG	0.012445114	2.31E-10	26929069	269291	73778	America	America	America_VS_America
ALH 1c	APG	0.012401812	2.31E-10	26835370	268354	73522	America	America	America_VS_America
ALI HP1	APG	0.011336572	2.31E-10	24530376	245304	67207	America	America	America_VS_America
ALI HP2	APG	0.011353893	2.31E-10	24567856	245679	67309	America	America	America_VS_America
ALI collapsed	APG	0.011215326	2.31E-10	24268019	242680	66488	America	America	America_VS_America
ALS 1a	APG	0.004633358	2.31E-10	10025784	100258	27468	01.Wine_European_1	America	01.Wine_European_1_VS_America
AMH 1a	APG	0.030155802	2.31E-10	65251926	652519	178772	28.Taiwanese_I	America	28.Taiwanese_I_VS_America
AMM 1a	APG	0.012271905	2.31E-10	26554273	265543	72751	NotAssigned	America	America_VS_NotAssigned
AMP 1a	APG	0.005854487	2.31E-10	12668094	126681	34707	NotAssigned	America	America_VS_NotAssigned
ANE	APG	0.011241307	2.31E-10	24324239	243242	66642	America	America	America_VS_America
ANL collapsed	APG	0.006729195	2.31E-10	14560812	145608	39893	08.African_beer	America	08.African_beer_VS_America
ANM collapsed	APG	0.006478041	2.31E-10	14017358	140174	38404	08.African_beer	America	08.African_beer_VS_America
AAB	AQG 2a	0.004858531	2.31E-10	10513018	105130	28803	06.Mosaic_beer	06.Mosaic_beer	06.Mosaic_beer_VS_06.Mosaic_beer
AAC HP1	AQG 2a	0.008097552	2.31E-10	17521697	175217	48005	NotAssigned	06.Mosaic_beer	06.Mosaic_beer_VS_NotAssigned
AAC HP2	AQG 2a	0.008080231	2.31E-10	17484218	174842	47902	NotAssigned	06.Mosaic_beer	06.Mosaic_beer_VS_NotAssigned
AAC collapsed	AQG 2a	0.008210138	2.31E-10	17765315	177653	48672	NotAssigned	06.Mosaic_beer	06.Mosaic_beer_VS_NotAssigned
AAR	AQG 2a	0.005490746	2.31E-10	11881023	118810	32551	06.Mosaic_beer	06.Mosaic_beer	06.Mosaic_beer_VS_06.Mosaic_beer
ABA	AQG 2a	0.008859674	2.31E-10	19170798	191708	52523	America	06.Mosaic_beer	06.Mosaic_beer_VS_America
ABH	AQG 2a	0.009743044	2.31E-10	21082256	210823	57760	America	06.Mosaic_beer	06.Mosaic_beer_VS_America
ACA	AQG 2a	0.007681849	2.31E-10	16622188	166222	45540	America	06.Mosaic_beer	06.Mosaic_beer_VS_America
ACH	AQG 2a	0.006200906	2.31E-10	13417685	134177	36761	NotAssigned	06.Mosaic_beer	06.Mosaic_beer_VS_NotAssigned
ADE	AQG 2a	0.010141426	2.31E-10	21944286	219443	60121	10.Mexican_distillery/agave	06.Mosaic_beer	06.Mosaic_beer_VS_10.Mexican_distillery/agave
ADI	AQG 2a	0.004572735	2.31E-10	9894606	98946	27109	01.Wine_European_1	06.Mosaic_beer	01.Wine_European_1_VS_06.Mosaic_beer
ADM collapsed	AQG 2a	0.00860852	2.31E-10	18627345	186273	51034	NotAssigned	06.Mosaic_beer	06.Mosaic_beer_VS_NotAssigned
ADQ	AQG 2a	0.01290412	2.31E-10	27922277	279223	76499	16.Asian_fermentation	06.Mosaic_beer	06.Mosaic_beer_VS_16.Asian_fermentation
ADS	AQG 2a	0.004616038	2.31E-10	9988305	99883	27365	01.Wine_European_1	06.Mosaic_beer	01.Wine_European_1_VS_06.Mosaic_beer
AEG	AQG 2a	0.007283466	2.31E-10	15760158	157602	43179	America	06.Mosaic_beer	06.Mosaic_beer_VS_America
AEH	AQG 2a	0.006148943	2.31E-10	13305246	133052	36453	America	06.Mosaic_beer	06.Mosaic_beer_VS_America
AEL collapsed	AQG 2a	0.009465908	2.31E-10	20482583	204826	56117	17.Spainish	06.Mosaic_beer	06.Mosaic_beer_VS_17.Spainish
AFH	AQG 2a	0.012886799	2.31E-10	27884798	278848	76397	16.Asian_fermentation	06.Mosaic_beer	06.Mosaic_beer_VS_16.Asian_fermentation
AFI	AQG 2a	0.004867192	2.31E-10	10531758	105318	28854	02.Wine_European_2	06.Mosaic_beer	02.Wine_European_2_VS_06.Mosaic_beer
AGA 1a	AQG 2a	0.004581396	2.31E-10	9913345	99133	27160	01.Wine_European_1	06.Mosaic_beer	01.Wine_European_1_VS_06.Mosaic_beer
AGK	AQG 2a	0.007621225	2.31E-10	16491009	164910	45181	NotAssigned	06.Mosaic_beer	06.Mosaic_beer_VS_NotAssigned
AHG	AQG 2a	0.004460149	2.31E-10	9650988	96510	26441	01.Wine_European_1	06.Mosaic_beer	01.Wine_European_1_VS_06.Mosaic_beer
AHL	AQG 2a	0.012956083	2.31E-10	28034716	280347	76807	NotAssigned	06.Mosaic_beer	06.Mosaic_beer_VS_NotAssigned
AIC	AQG 2a	0.004737284	2.31E-10	10250662	102507	28084	02.Wine_European_2	06.Mosaic_beer	02.Wine_European_2_VS_06.Mosaic_beer
AIE	AQG 2a	0.011431838	2.31E-10	24736514	247365	67771	NotAssigned	06.Mosaic_beer	06.Mosaic_beer_VS_NotAssigned
AIF HP1	AQG 2a	0.004564075	2.31E-10	9875866	98759	27057	01.Wine_European_1	06.Mosaic_beer	01.Wine_European_1_VS_06.Mosaic_beer
AIF HP2	AQG 2a	0.004616038	2.31E-10	9988305	99883	27365	01.Wine_European_1	06.Mosaic_beer	01.Wine_European_1_VS_06.Mosaic_beer
AIF collapsed	AQG 2a	0.004512112	2.31E-10	9763427	97634	26749	01.Wine_European_1	06.Mosaic_beer	01.Wine_European_1_VS_06.Mosaic_beer
AIG	AQG 2a	0.005213611	2.31E-10	11281350	112813	30908	06.Mosaic_beer	06.Mosaic_beer	06.Mosaic_beer_VS_06.Mosaic_beer
AIS HP1	AQG 2a	0.005620654	2.31E-10	12162119	121621	33321	02.Wine_European_2	06.Mosaic_beer	02.Wine_European_2_VS_06.Mosaic_beer
AIS HP2	AQG 2a	0.051659782	2.31E-10	111782808	1117828	306254	02.Wine_European_2	06.Mosaic_beer	02.Wine_European_2_VS_06.Mosaic_beer
AIS collapsed	AQG 2a	0.004624698	2.31E-10	10007044	100070	27417	02.Wine_European_2	06.Mosaic_beer	02.Wine_European_2_VS_06.Mosaic_beer
AKH 1a	AQG 2a	0.013596958	2.31E-10	29421460	294215	80607	18.African_palm_wine	06.Mosaic_beer	06.Mosaic_beer_VS_18.African_palm_wine
AKR collapsed	AQG 2a	0.01308599	2.31E-10	28315813	283158	77578	America	06.Mosaic_beer	06.Mosaic_beer_VS_America
ALH 1b	AQG 2a	0.01308599	2.31E-10	28315813	283158	77578	America	06.Mosaic_beer	06.Mosaic_beer_VS_America
ALH 1c	AQG 2a	0.013042688	2.31E-10	28222114	282221	77321	America	06.Mosaic_beer	06.Mosaic_beer_VS_America
ALI HP1	AQG 2a	0.011786918	2.31E-10	25504845	255048	69876	America	06.Mosaic_beer	06.Mosaic_beer_VS_America
ALI HP2	AQG 2a	0.011804238	2.31E-10	25542325	255423	69979	America	06.Mosaic_beer	06.Mosaic_beer_VS_America
ALI collapsed	AQG 2a	0.011527103	2.31E-10	24942652	249427	68336	America	06.Mosaic_beer	06.Mosaic_beer_VS_America
ALS 1a	AQG 2a	0.004633358	2.31E-10	10025784	100258	27468	01.Wine_European_1	06.Mosaic_beer	01.Wine_European_1_VS_06.Mosaic_beer
AMH 1a	AQG 2a	0.03102185	2.31E-10	67125904	671259	183907	28.Taiwanese_I	06.Mosaic_beer	06.Mosaic_beer_VS_28.Taiwanese_I
AMM 1a	AQG 2a	0.013146613	2.31E-10	28446991	284470	77937	NotAssigned	06.Mosaic_beer	06.Mosaic_beer_VS_NotAssigned
AMP 1a	AQG 2a	0.005854487	2.31E-10	12668094	126681	34707	NotAssigned	06.Mosaic_beer	06.Mosaic_beer_VS_NotAssigned
ANE	AQG 2a	0.012211281	2.31E-10	26423095	264231	72392	America	06.Mosaic_beer	06.Mosaic_beer_VS_America
ANL collapsed	AQG 2a	0.007231503	2.31E-10	15647719	156477	42870	08.African_beer	06.Mosaic_beer	06.Mosaic_beer_VS_08.African_beer
ANM collapsed	AQG 2a	0.006937047	2.31E-10	15010566	150106	41125	08.African_beer	06.Mosaic_beer	06.Mosaic_beer_VS_08.African_beer
APG	AQG 2a	0.00646072	2.31E-10	13979878	139799	38301	America	06.Mosaic_beer	06.Mosaic_beer_VS_America
AAB	ASB HP1	0.00555137	2.31E-10	12012201	120122	32910	06.Mosaic_beer	06.Mosaic_beer	06.Mosaic_beer_VS_06.Mosaic_beer
AAC HP1	ASB HP1	0.008262101	2.31E-10	17877753	178778	48980	NotAssigned	06.Mosaic_beer	06.Mosaic_beer_VS_NotAssigned
AAC HP2	ASB HP1	0.008097552	2.31E-10	17521697	175217	48005	NotAssigned	06.Mosaic_beer	06.Mosaic_beer_VS_NotAssigned
AAC collapsed	ASB HP1	0.008392008	2.31E-10	18158850	181589	49750	NotAssigned	06.Mosaic_beer	06.Mosaic_beer_VS_NotAssigned
AAR	ASB HP1	0.005871808	2.31E-10	12705573	127056	34810	06.Mosaic_beer	06.Mosaic_beer	06.Mosaic_beer_VS_06.Mosaic_beer
ABA	ASB HP1	0.009024223	2.31E-10	19526854	195269	53498	America	06.Mosaic_beer	06.Mosaic_beer_VS_America
ABH	ASB HP1	0.00914547	2.31E-10	19789211	197892	54217	America	06.Mosaic_beer	06.Mosaic_beer_VS_America
ACA	ASB HP1	0.007872379	2.31E-10	17034463	170345	46670	America	06.Mosaic_beer	06.Mosaic_beer_VS_America
ACH	ASB HP1	0.006339474	2.31E-10	13717521	137175	37582	NotAssigned	06.Mosaic_beer	06.Mosaic_beer_VS_NotAssigned
ADE	ASB HP1	0.010557129	2.31E-10	22843796	228438	62586	10.Mexican_distillery/agave	06.Mosaic_beer	06.Mosaic_beer_VS_10.Mexican_distillery/agave
ADI	ASB HP1	0.005282895	2.31E-10	11431268	114313	31319	01.Wine_European_1	06.Mosaic_beer	01.Wine_European_1_VS_06.Mosaic_beer
ADM collapsed	ASB HP1	0.008495934	2.31E-10	18383727	183837	50366	NotAssigned	06.Mosaic_beer	06.Mosaic_beer_VS_NotAssigned
ADQ	ASB HP1	0.012098695	2.31E-10	26179477	261795	71725	16.Asian_fermentation	06.Mosaic_beer	06.Mosaic_beer_VS_16.Asian_fermentation
ADS	ASB HP1	0.005187629	2.31E-10	11225130	112251	30754	01.Wine_European_1	06.Mosaic_beer	01.Wine_European_1_VS_06.Mosaic_beer
AEG	ASB HP1	0.007577923	2.31E-10	16397310	163973	44924	America	06.Mosaic_beer	06.Mosaic_beer_VS_America
AEH	ASB HP1	0.006859103	2.31E-10	14841908	148419	40663	America	06.Mosaic_beer	06.Mosaic_beer_VS_America
AEL collapsed	ASB HP1	0.009206094	2.31E-10	19920390	199204	54576	17.Spainish	06.Mosaic_beer	06.Mosaic_beer_VS_17.Spainish
AFH	ASB HP1	0.011890843	2.31E-10	25729723	257297	70492	16.Asian_fermentation	06.Mosaic_beer	06.Mosaic_beer_VS_16.Asian_fermentation
AFI	ASB HP1	0.005542709	2.31E-10	11993461	119935	32859	02.Wine_European_2	06.Mosaic_beer	02.Wine_European_2_VS_06.Mosaic_beer
AGA 1a	ASB HP1	0.005152987	2.31E-10	11150171	111502	30548	01.Wine_European_1	06.Mosaic_beer	01.Wine_European_1_VS_06.Mosaic_beer
AGK	ASB HP1	0.007569262	2.31E-10	16378571	163786	44873	NotAssigned	06.Mosaic_beer	06.Mosaic_beer_VS_NotAssigned
AHG	ASB HP1	0.005187629	2.31E-10	11225130	112251	30754	01.Wine_European_1	06.Mosaic_beer	01.Wine_European_1_VS_06.Mosaic_beer
AHL	ASB HP1	0.013596958	2.31E-10	29421460	294215	80607	NotAssigned	06.Mosaic_beer	06.Mosaic_beer_VS_NotAssigned
AIC	ASB HP1	0.005430123	2.31E-10	11749844	117498	32191	02.Wine_European_2	06.Mosaic_beer	02.Wine_European_2_VS_06.Mosaic_beer
AIE	ASB HP1	0.012159318	2.31E-10	26310656	263107	72084	NotAssigned	06.Mosaic_beer	06.Mosaic_beer_VS_NotAssigned
AIF HP1	ASB HP1	0.005152987	2.31E-10	11150171	111502	30548	01.Wine_European_1	06.Mosaic_beer	01.Wine_European_1_VS_06.Mosaic_beer
AIF HP2	ASB HP1	0.005170308	2.31E-10	11187651	111877	30651	01.Wine_European_1	06.Mosaic_beer	01.Wine_European_1_VS_06.Mosaic_beer
AIF collapsed	ASB HP1	0.005135667	2.31E-10	11112692	111127	30446	01.Wine_European_1	06.Mosaic_beer	01.Wine_European_1_VS_06.Mosaic_beer
AIG	ASB HP1	0.005724579	2.31E-10	12386997	123870	33937	06.Mosaic_beer	06.Mosaic_beer	06.Mosaic_beer_VS_06.Mosaic_beer
AIS HP1	ASB HP1	0.00627885	2.31E-10	13586343	135863	37223	02.Wine_European_2	06.Mosaic_beer	02.Wine_European_2_VS_06.Mosaic_beer
AIS HP2	ASB HP1	0.052222713	2.31E-10	113000894	1130009	309591	02.Wine_European_2	06.Mosaic_beer	02.Wine_European_2_VS_06.Mosaic_beer
AIS collapsed	ASB HP1	0.005317537	2.31E-10	11506227	115062	31524	02.Wine_European_2	06.Mosaic_beer	02.Wine_European_2_VS_06.Mosaic_beer
AKH 1a	ASB HP1	0.013233218	2.31E-10	28634389	286344	78450	18.African_palm_wine	06.Mosaic_beer	06.Mosaic_beer_VS_18.African_palm_wine
AKR collapsed	ASB HP1	0.011977448	2.31E-10	25917120	259171	71006	America	06.Mosaic_beer	06.Mosaic_beer_VS_America
ALH 1b	ASB HP1	0.011960127	2.31E-10	25879641	258796	70903	America	06.Mosaic_beer	06.Mosaic_beer_VS_America
ALH 1c	ASB HP1	0.011899504	2.31E-10	25748462	257485	70544	America	06.Mosaic_beer	06.Mosaic_beer_VS_America
ALI HP1	ASB HP1	0.012263244	2.31E-10	26535533	265355	72700	America	06.Mosaic_beer	06.Mosaic_beer_VS_America
ALI HP2	ASB HP1	0.012280565	2.31E-10	26573013	265730	72803	America	06.Mosaic_beer	06.Mosaic_beer_VS_America
ALI collapsed	ASB HP1	0.012107355	2.31E-10	26198217	261982	71776	America	06.Mosaic_beer	06.Mosaic_beer_VS_America
ALS 1a	ASB HP1	0.005291555	2.31E-10	11450008	114500	31370	01.Wine_European_1	06.Mosaic_beer	01.Wine_European_1_VS_06.Mosaic_beer
AMH 1a	ASB HP1	0.031039171	2.31E-10	67163384	671634	184009	28.Taiwanese_I	06.Mosaic_beer	06.Mosaic_beer_VS_28.Taiwanese_I
AMM 1a	ASB HP1	0.012713589	2.31E-10	27510002	275100	75370	NotAssigned	06.Mosaic_beer	06.Mosaic_beer_VS_NotAssigned
AMP 1a	ASB HP1	0.006616609	2.31E-10	14317195	143172	39225	NotAssigned	06.Mosaic_beer	06.Mosaic_beer_VS_NotAssigned
ANE	ASB HP1	0.01183888	2.31E-10	25617284	256173	70184	America	06.Mosaic_beer	06.Mosaic_beer_VS_America
ANL collapsed	ASB HP1	0.007673188	2.31E-10	16603448	166034	45489	08.African_beer	06.Mosaic_beer	06.Mosaic_beer_VS_08.African_beer
ANM collapsed	ASB HP1	0.007309448	2.31E-10	15816377	158164	43333	08.African_beer	06.Mosaic_beer	06.Mosaic_beer_VS_08.African_beer
APG	ASB HP1	0.007049633	2.31E-10	15254184	152542	41792	America	06.Mosaic_beer	06.Mosaic_beer_VS_America
AQG 2a	ASB HP1	0.005161648	2.31E-10	11168911	111689	30600	06.Mosaic_beer	06.Mosaic_beer	06.Mosaic_beer_VS_06.Mosaic_beer
AAB	ASB HP2	0.005057722	2.31E-10	10944033	109440	29984	06.Mosaic_beer	06.Mosaic_beer	06.Mosaic_beer_VS_06.Mosaic_beer
AAC HP1	ASB HP2	0.007647207	2.31E-10	16547229	165472	45335	NotAssigned	06.Mosaic_beer	06.Mosaic_beer_VS_NotAssigned
AAC HP2	ASB HP2	0.007465336	2.31E-10	16153693	161537	44257	NotAssigned	06.Mosaic_beer	06.Mosaic_beer_VS_NotAssigned
AAC collapsed	ASB HP2	0.007759793	2.31E-10	16790846	167908	46002	NotAssigned	06.Mosaic_beer	06.Mosaic_beer_VS_NotAssigned
AAR	ASB HP2	0.005274234	2.31E-10	11412528	114125	31267	06.Mosaic_beer	06.Mosaic_beer	06.Mosaic_beer_VS_06.Mosaic_beer
ABA	ASB HP2	0.008443971	2.31E-10	18271289	182713	50058	America	06.Mosaic_beer	06.Mosaic_beer_VS_America
ABH	ASB HP2	0.008643162	2.31E-10	18702304	187023	51239	America	06.Mosaic_beer	06.Mosaic_beer_VS_America
ACA	ASB HP2	0.007517299	2.31E-10	16266132	162661	44565	America	06.Mosaic_beer	06.Mosaic_beer_VS_America
ACH	ASB HP2	0.005880468	2.31E-10	12724313	127243	34861	NotAssigned	06.Mosaic_beer	06.Mosaic_beer_VS_NotAssigned
ADE	ASB HP2	0.009950895	2.31E-10	21532011	215320	58992	10.Mexican_distillery/agave	06.Mosaic_beer	06.Mosaic_beer_VS_10.Mexican_distillery/agave
ADI	ASB HP2	0.004875852	2.31E-10	10550498	105505	28905	01.Wine_European_1	06.Mosaic_beer	01.Wine_European_1_VS_06.Mosaic_beer
ADM collapsed	ASB HP2	0.007915682	2.31E-10	17128162	171282	46926	NotAssigned	06.Mosaic_beer	06.Mosaic_beer_VS_NotAssigned
ADQ	ASB HP2	0.011327912	2.31E-10	24511637	245116	67155	16.Asian_fermentation	06.Mosaic_beer	06.Mosaic_beer_VS_16.Asian_fermentation
ADS	ASB HP2	0.004815229	2.31E-10	10419320	104193	28546	01.Wine_European_1	06.Mosaic_beer	01.Wine_European_1_VS_06.Mosaic_beer
AEG	ASB HP2	0.007101596	2.31E-10	15366622	153666	42100	America	06.Mosaic_beer	06.Mosaic_beer_VS_America
AEH	ASB HP2	0.006365455	2.31E-10	13773741	137737	37736	America	06.Mosaic_beer	06.Mosaic_beer_VS_America
AEL collapsed	ASB HP2	0.008521915	2.31E-10	18439947	184399	50520	17.Spainish	06.Mosaic_beer	06.Mosaic_beer_VS_17.Spainish
AFH	ASB HP2	0.011180684	2.31E-10	24193060	241931	66282	16.Asian_fermentation	06.Mosaic_beer	06.Mosaic_beer_VS_16.Asian_fermentation
AFI	ASB HP2	0.005135667	2.31E-10	11112692	111127	30446	02.Wine_European_2	06.Mosaic_beer	02.Wine_European_2_VS_06.Mosaic_beer
AGA 1a	ASB HP2	0.004780587	2.31E-10	10344360	103444	28341	01.Wine_European_1	06.Mosaic_beer	01.Wine_European_1_VS_06.Mosaic_beer
AGK	ASB HP2	0.006833121	2.31E-10	14785689	147857	40509	NotAssigned	06.Mosaic_beer	06.Mosaic_beer_VS_NotAssigned
AHG	ASB HP2	0.004815229	2.31E-10	10419320	104193	28546	01.Wine_European_1	06.Mosaic_beer	01.Wine_European_1_VS_06.Mosaic_beer
AHL	ASB HP2	0.013129292	2.31E-10	28409512	284095	77834	NotAssigned	06.Mosaic_beer	06.Mosaic_beer_VS_NotAssigned
AIC	ASB HP2	0.005005759	2.31E-10	10831595	108316	29676	02.Wine_European_2	06.Mosaic_beer	02.Wine_European_2_VS_06.Mosaic_beer
AIE	ASB HP2	0.012834836	2.31E-10	27772359	277724	76089	NotAssigned	06.Mosaic_beer	06.Mosaic_beer_VS_NotAssigned
AIF HP1	ASB HP2	0.004780587	2.31E-10	10344360	103444	28341	01.Wine_European_1	06.Mosaic_beer	01.Wine_European_1_VS_06.Mosaic_beer
AIF HP2	ASB HP2	0.00483255	2.31E-10	10456799	104568	28649	01.Wine_European_1	06.Mosaic_beer	01.Wine_European_1_VS_06.Mosaic_beer
AIF collapsed	ASB HP2	0.004745945	2.31E-10	10269401	102694	28135	01.Wine_European_1	06.Mosaic_beer	01.Wine_European_1_VS_06.Mosaic_beer
AIG	ASB HP2	0.005178969	2.31E-10	11206390	112064	30702	06.Mosaic_beer	06.Mosaic_beer	06.Mosaic_beer_VS_06.Mosaic_beer
AIS HP1	ASB HP2	0.005941091	2.31E-10	12855491	128555	35221	02.Wine_European_2	06.Mosaic_beer	02.Wine_European_2_VS_06.Mosaic_beer
AIS HP2	ASB HP2	0.051876294	2.31E-10	112251302	1122513	307538	02.Wine_European_2	06.Mosaic_beer	02.Wine_European_2_VS_06.Mosaic_beer
AIS collapsed	ASB HP2	0.004945136	2.31E-10	10700416	107004	29316	02.Wine_European_2	06.Mosaic_beer	02.Wine_European_2_VS_06.Mosaic_beer
AKH 1a	ASB HP2	0.012557701	2.31E-10	27172686	271727	74446	18.African_palm_wine	06.Mosaic_beer	06.Mosaic_beer_VS_18.African_palm_wine
AKR collapsed	ASB HP2	0.011275949	2.31E-10	24399198	243992	66847	America	06.Mosaic_beer	06.Mosaic_beer_VS_America
ALH 1b	ASB HP2	0.011241307	2.31E-10	24324239	243242	66642	America	06.Mosaic_beer	06.Mosaic_beer_VS_America
ALH 1c	ASB HP2	0.011180684	2.31E-10	24193060	241931	66282	America	06.Mosaic_beer	06.Mosaic_beer_VS_America
ALI HP1	ASB HP2	0.011553084	2.31E-10	24998871	249989	68490	America	06.Mosaic_beer	06.Mosaic_beer_VS_America
ALI HP2	ASB HP2	0.011561745	2.31E-10	25017611	250176	68541	America	06.Mosaic_beer	06.Mosaic_beer_VS_America
ALI collapsed	ASB HP2	0.011414517	2.31E-10	24699034	246990	67669	America	06.Mosaic_beer	06.Mosaic_beer_VS_America
ALS 1a	ASB HP2	0.004901833	2.31E-10	10606717	106067	29059	01.Wine_European_1	06.Mosaic_beer	01.Wine_European_1_VS_06.Mosaic_beer
AMH 1a	ASB HP2	0.030580166	2.31E-10	66170175	661702	181288	28.Taiwanese_I	06.Mosaic_beer	06.Mosaic_beer_VS_28.Taiwanese_I
AMM 1a	ASB HP2	0.011994769	2.31E-10	25954600	259546	71108	NotAssigned	06.Mosaic_beer	06.Mosaic_beer_VS_NotAssigned
AMP 1a	ASB HP2	0.006434739	2.31E-10	13923659	139237	38147	NotAssigned	06.Mosaic_beer	06.Mosaic_beer_VS_NotAssigned
ANE	ASB HP2	0.011258628	2.31E-10	24361718	243617	66744	America	06.Mosaic_beer	06.Mosaic_beer_VS_America
ANL collapsed	ASB HP2	0.007266145	2.31E-10	15722678	157227	43076	08.African_beer	06.Mosaic_beer	06.Mosaic_beer_VS_08.African_beer
ANM collapsed	ASB HP2	0.006937047	2.31E-10	15010566	150106	41125	08.African_beer	06.Mosaic_beer	06.Mosaic_beer_VS_08.African_beer
APG	ASB HP2	0.00662527	2.31E-10	14335934	143359	39277	America	06.Mosaic_beer	06.Mosaic_beer_VS_America
AQG 2a	ASB HP2	0.005828505	2.31E-10	12611874	126119	34553	06.Mosaic_beer	06.Mosaic_beer	06.Mosaic_beer_VS_06.Mosaic_beer
ASB HP1	ASB HP2	0.001740757	2.31E-10	3766696	37667	10320	06.Mosaic_beer	06.Mosaic_beer	06.Mosaic_beer_VS_06.Mosaic_beer
AAB	ASB collapsed	0.005101025	2.31E-10	11037732	110377	30240	06.Mosaic_beer	06.Mosaic_beer	06.Mosaic_beer_VS_06.Mosaic_beer
AAC HP1	ASB collapsed	0.007898361	2.31E-10	17090682	170907	46824	NotAssigned	06.Mosaic_beer	06.Mosaic_beer_VS_NotAssigned
AAC HP2	ASB collapsed	0.007733811	2.31E-10	16734627	167346	45848	NotAssigned	06.Mosaic_beer	06.Mosaic_beer_VS_NotAssigned
AAC collapsed	ASB collapsed	0.007941663	2.31E-10	17184381	171844	47080	NotAssigned	06.Mosaic_beer	06.Mosaic_beer_VS_NotAssigned
AAR	ASB collapsed	0.005681277	2.31E-10	12293298	122933	33680	06.Mosaic_beer	06.Mosaic_beer	06.Mosaic_beer_VS_06.Mosaic_beer
ABA	ASB collapsed	0.008712446	2.31E-10	18852222	188522	51650	America	06.Mosaic_beer	06.Mosaic_beer_VS_America
ABH	ASB collapsed	0.009076186	2.31E-10	19639293	196393	53806	America	06.Mosaic_beer	06.Mosaic_beer_VS_America
ACA	ASB collapsed	0.007751132	2.31E-10	16772106	167721	45951	America	06.Mosaic_beer	06.Mosaic_beer_VS_America
ACH	ASB collapsed	0.006200906	2.31E-10	13417685	134177	36761	NotAssigned	06.Mosaic_beer	06.Mosaic_beer_VS_NotAssigned
ADE	ASB collapsed	0.010158747	2.31E-10	21981766	219818	60224	10.Mexican_distillery/agave	06.Mosaic_beer	06.Mosaic_beer_VS_10.Mexican_distillery/agave
ADI	ASB collapsed	0.005057722	2.31E-10	10944033	109440	29984	01.Wine_European_1	06.Mosaic_beer	01.Wine_European_1_VS_06.Mosaic_beer
ADM collapsed	ASB collapsed	0.008149515	2.31E-10	17634136	176341	48313	NotAssigned	06.Mosaic_beer	06.Mosaic_beer_VS_NotAssigned
ADQ	ASB collapsed	0.011414517	2.31E-10	24699034	246990	67669	16.Asian_fermentation	06.Mosaic_beer	06.Mosaic_beer_VS_16.Asian_fermentation
ADS	ASB collapsed	0.004979778	2.31E-10	10775375	107754	29522	01.Wine_European_1	06.Mosaic_beer	01.Wine_European_1_VS_06.Mosaic_beer
AEG	ASB collapsed	0.007292127	2.31E-10	15778898	157789	43230	America	06.Mosaic_beer	06.Mosaic_beer_VS_America
AEH	ASB collapsed	0.006547325	2.31E-10	14167276	141673	38814	America	06.Mosaic_beer	06.Mosaic_beer_VS_America
AEL collapsed	ASB collapsed	0.008876995	2.31E-10	19208278	192083	52625	17.Spainish	06.Mosaic_beer	06.Mosaic_beer_VS_17.Spainish
AFH	ASB collapsed	0.011440498	2.31E-10	24755254	247553	67823	16.Asian_fermentation	06.Mosaic_beer	06.Mosaic_beer_VS_16.Asian_fermentation
AFI	ASB collapsed	0.005386821	2.31E-10	11656145	116561	31935	02.Wine_European_2	06.Mosaic_beer	02.Wine_European_2_VS_06.Mosaic_beer
AGA 1a	ASB collapsed	0.004997099	2.31E-10	10812855	108129	29624	01.Wine_European_1	06.Mosaic_beer	01.Wine_European_1_VS_06.Mosaic_beer
AGK	ASB collapsed	0.00717088	2.31E-10	15516541	155165	42511	NotAssigned	06.Mosaic_beer	06.Mosaic_beer_VS_NotAssigned
AHG	ASB collapsed	0.004979778	2.31E-10	10775375	107754	29522	01.Wine_European_1	06.Mosaic_beer	01.Wine_European_1_VS_06.Mosaic_beer
AHL	ASB collapsed	0.01344973	2.31E-10	29102884	291029	79734	NotAssigned	06.Mosaic_beer	06.Mosaic_beer_VS_NotAssigned
AIC	ASB collapsed	0.005239592	2.31E-10	11337569	113376	31062	02.Wine_European_2	06.Mosaic_beer	02.Wine_European_2_VS_06.Mosaic_beer
AIE	ASB collapsed	0.012860817	2.31E-10	27828578	278286	76243	NotAssigned	06.Mosaic_beer	06.Mosaic_beer_VS_NotAssigned
AIF HP1	ASB collapsed	0.00501442	2.31E-10	10850335	108503	29727	01.Wine_European_1	06.Mosaic_beer	01.Wine_European_1_VS_06.Mosaic_beer
AIF HP2	ASB collapsed	0.005049062	2.31E-10	10925294	109253	29932	01.Wine_European_1	06.Mosaic_beer	01.Wine_European_1_VS_06.Mosaic_beer
AIF collapsed	ASB collapsed	0.004962457	2.31E-10	10737896	107379	29419	01.Wine_European_1	06.Mosaic_beer	01.Wine_European_1_VS_06.Mosaic_beer
AIG	ASB collapsed	0.00520495	2.31E-10	11262610	112626	30856	06.Mosaic_beer	06.Mosaic_beer	06.Mosaic_beer_VS_06.Mosaic_beer
AIS HP1	ASB collapsed	0.006174924	2.31E-10	13361466	133615	36607	02.Wine_European_2	06.Mosaic_beer	02.Wine_European_2_VS_06.Mosaic_beer
AIS HP2	ASB collapsed	0.052032182	2.31E-10	112588619	1125886	308462	02.Wine_European_2	06.Mosaic_beer	02.Wine_European_2_VS_06.Mosaic_beer
AIS collapsed	ASB collapsed	0.005144327	2.31E-10	11131431	111314	30497	02.Wine_European_2	06.Mosaic_beer	02.Wine_European_2_VS_06.Mosaic_beer
AKH 1a	ASB collapsed	0.012748231	2.31E-10	27584961	275850	75575	18.African_palm_wine	06.Mosaic_beer	06.Mosaic_beer_VS_18.African_palm_wine
AKR collapsed	ASB collapsed	0.011423177	2.31E-10	24717774	247178	67720	America	06.Mosaic_beer	06.Mosaic_beer_VS_America
ALH 1b	ASB collapsed	0.011405856	2.31E-10	24680295	246803	67617	America	06.Mosaic_beer	06.Mosaic_beer_VS_America
ALH 1c	ASB collapsed	0.011362554	2.31E-10	24586596	245866	67361	America	06.Mosaic_beer	06.Mosaic_beer_VS_America
ALI HP1	ASB collapsed	0.011890843	2.31E-10	25729723	257297	70492	America	06.Mosaic_beer	06.Mosaic_beer_VS_America
ALI HP2	ASB collapsed	0.011908164	2.31E-10	25767202	257672	70595	America	06.Mosaic_beer	06.Mosaic_beer_VS_America
ALI collapsed	ASB collapsed	0.011700313	2.31E-10	25317447	253174	69363	America	06.Mosaic_beer	06.Mosaic_beer_VS_America
ALS 1a	ASB collapsed	0.005118346	2.31E-10	11075212	110752	30343	01.Wine_European_1	06.Mosaic_beer	01.Wine_European_1_VS_06.Mosaic_beer
AMH 1a	ASB collapsed	0.030623468	2.31E-10	66263874	662639	181545	28.Taiwanese_I	06.Mosaic_beer	06.Mosaic_beer_VS_28.Taiwanese_I
AMM 1a	ASB collapsed	0.012072713	2.31E-10	26123258	261233	71571	NotAssigned	06.Mosaic_beer	06.Mosaic_beer_VS_NotAssigned
AMP 1a	ASB collapsed	0.006616609	2.31E-10	14317195	143172	39225	NotAssigned	06.Mosaic_beer	06.Mosaic_beer_VS_NotAssigned
ANE	ASB collapsed	0.011388535	2.31E-10	24642815	246428	67515	America	06.Mosaic_beer	06.Mosaic_beer_VS_America
ANL collapsed	ASB collapsed	0.007491318	2.31E-10	16209913	162099	44411	08.African_beer	06.Mosaic_beer	06.Mosaic_beer_VS_08.African_beer
ANM collapsed	ASB collapsed	0.00717088	2.31E-10	15516541	155165	42511	08.African_beer	06.Mosaic_beer	06.Mosaic_beer_VS_08.African_beer
APG	ASB collapsed	0.006772498	2.31E-10	14654511	146545	40149	America	06.Mosaic_beer	06.Mosaic_beer_VS_America
AQG 2a	ASB collapsed	0.005577351	2.31E-10	12068420	120684	33064	06.Mosaic_beer	06.Mosaic_beer	06.Mosaic_beer_VS_06.Mosaic_beer
ASB HP1	ASB collapsed	0.002961885	2.31E-10	6409006	64090	17559	06.Mosaic_beer	06.Mosaic_beer	06.Mosaic_beer_VS_06.Mosaic_beer
ASB HP2	ASB collapsed	0.002658768	2.31E-10	5753113	57531	15762	06.Mosaic_beer	06.Mosaic_beer	06.Mosaic_beer_VS_06.Mosaic_beer
AAB	ASG	0.003290984	2.31E-10	7121118	71211	19510	06.Mosaic_beer	01.Wine_European_1	01.Wine_European_1_VS_06.Mosaic_beer
AAC HP1	ASG	0.006547325	2.31E-10	14167276	141673	38814	NotAssigned	01.Wine_European_1	01.Wine_European_1_VS_NotAssigned
AAC HP2	ASG	0.006581967	2.31E-10	14242235	142422	39020	NotAssigned	01.Wine_European_1	01.Wine_European_1_VS_NotAssigned
AAC collapsed	ASG	0.006954368	2.31E-10	15048046	150480	41228	NotAssigned	01.Wine_European_1	01.Wine_European_1_VS_NotAssigned
AAR	ASG	0.004529433	2.31E-10	9800907	98009	26852	06.Mosaic_beer	01.Wine_European_1	01.Wine_European_1_VS_06.Mosaic_beer
ABA	ASG	0.00769917	2.31E-10	16659667	166597	45643	America	01.Wine_European_1	01.Wine_European_1_VS_America
ABH	ASG	0.008166836	2.31E-10	17671616	176716	48415	America	01.Wine_European_1	01.Wine_European_1_VS_America
ACA	ASG	0.006218227	2.31E-10	13455164	134552	36863	America	01.Wine_European_1	01.Wine_European_1_VS_America
ACH	ASG	0.003637403	2.31E-10	7870709	78707	21564	NotAssigned	01.Wine_European_1	01.Wine_European_1_VS_NotAssigned
ADE	ASG	0.008738427	2.31E-10	18908441	189084	51804	10.Mexican_distillery/agave	01.Wine_European_1	01.Wine_European_1_VS_10.Mexican_distillery/agave
ADI	ASG	0.001169165	2.31E-10	2529871	25299	6931	01.Wine_European_1	01.Wine_European_1	01.Wine_European_1_VS_01.Wine_European_1
ADM collapsed	ASG	0.007266145	2.31E-10	15722678	157227	43076	NotAssigned	01.Wine_European_1	01.Wine_European_1_VS_NotAssigned
ADQ	ASG	0.013207237	2.31E-10	28578170	285782	78296	16.Asian_fermentation	01.Wine_European_1	01.Wine_European_1_VS_16.Asian_fermentation
ADS	ASG	0.001212468	2.31E-10	2623570	26236	7188	01.Wine_European_1	01.Wine_European_1	01.Wine_European_1_VS_01.Wine_European_1
AEG	ASG	0.005343518	2.31E-10	11562446	115624	31678	America	01.Wine_European_1	01.Wine_European_1_VS_America
AEH	ASG	0.003654724	2.31E-10	7908189	79082	21666	America	01.Wine_European_1	01.Wine_European_1_VS_America
AEL collapsed	ASG	0.00895494	2.31E-10	19376936	193769	53087	17.Spainish	01.Wine_European_1	01.Wine_European_1_VS_17.Spainish
AFH	ASG	0.013233218	2.31E-10	28634389	286344	78450	16.Asian_fermentation	01.Wine_European_1	01.Wine_European_1_VS_16.Asian_fermentation
AFI	ASG	0.001931288	2.31E-10	4178972	41790	11449	02.Wine_European_2	01.Wine_European_1	01.Wine_European_1_VS_02.Wine_European_2
AGA 1a	ASG	0.001177826	2.31E-10	2548611	25486	6982	01.Wine_European_1	01.Wine_European_1	01.Wine_European_1_VS_01.Wine_European_1
AGK	ASG	0.006053678	2.31E-10	13099109	130991	35888	NotAssigned	01.Wine_European_1	01.Wine_European_1_VS_NotAssigned
AHG	ASG	0.000935332	2.31E-10	2023897	20239	5545	01.Wine_European_1	01.Wine_European_1	01.Wine_European_1_VS_01.Wine_European_1
AHL	ASG	0.009820988	2.31E-10	21250914	212509	58222	NotAssigned	01.Wine_European_1	01.Wine_European_1_VS_NotAssigned
AIC	ASG	0.001801381	2.31E-10	3897875	38979	10679	02.Wine_European_2	01.Wine_European_1	01.Wine_European_1_VS_02.Wine_European_2
AIE	ASG	0.009734383	2.31E-10	21063517	210635	57708	NotAssigned	01.Wine_European_1	01.Wine_European_1_VS_NotAssigned
AIF HP1	ASG	0.001056579	2.31E-10	2286254	22863	6264	01.Wine_European_1	01.Wine_European_1	01.Wine_European_1_VS_01.Wine_European_1
AIF HP2	ASG	0.001039258	2.31E-10	2248774	22488	6161	01.Wine_European_1	01.Wine_European_1	01.Wine_European_1_VS_01.Wine_European_1
AIF collapsed	ASG	0.001039258	2.31E-10	2248774	22488	6161	01.Wine_European_1	01.Wine_European_1	01.Wine_European_1_VS_01.Wine_European_1
AIG	ASG	0.004338902	2.31E-10	9388631	93886	25722	06.Mosaic_beer	01.Wine_European_1	01.Wine_European_1_VS_06.Mosaic_beer
AIS HP1	ASG	0.002303689	2.31E-10	4984782	49848	13657	02.Wine_European_2	01.Wine_European_1	01.Wine_European_1_VS_02.Wine_European_2
AIS HP2	ASG	0.048533347	2.31E-10	105017746	1050177	287720	02.Wine_European_2	01.Wine_European_1	01.Wine_European_1_VS_02.Wine_European_2
AIS collapsed	ASG	0.001307733	2.31E-10	2829707	28297	7753	02.Wine_European_2	01.Wine_European_1	01.Wine_European_1_VS_02.Wine_European_2
AKH 1a	ASG	0.012982064	2.31E-10	28090935	280909	76961	18.African_palm_wine	01.Wine_European_1	01.Wine_European_1_VS_18.African_palm_wine
AKR collapsed	ASG	0.013458391	2.31E-10	29121623	291216	79785	America	01.Wine_European_1	01.Wine_European_1_VS_America
ALH 1b	ASG	0.01344107	2.31E-10	29084144	290841	79683	America	01.Wine_European_1	01.Wine_European_1_VS_America
ALH 1c	ASG	0.013397767	2.31E-10	28990445	289904	79426	America	01.Wine_European_1	01.Wine_European_1_VS_America
ALI HP1	ASG	0.010626413	2.31E-10	22993714	229937	62996	America	01.Wine_European_1	01.Wine_European_1_VS_America
ALI HP2	ASG	0.010643734	2.31E-10	23031194	230312	63099	America	01.Wine_European_1	01.Wine_European_1_VS_America
ALI collapsed	ASG	0.010487845	2.31E-10	22693878	226939	62175	America	01.Wine_European_1	01.Wine_European_1_VS_America
ALS 1a	ASG	0.00124711	2.31E-10	2698529	26985	7393	01.Wine_European_1	01.Wine_European_1	01.Wine_European_1_VS_01.Wine_European_1
AMH 1a	ASG	0.030147142	2.31E-10	65233186	652332	178721	28.Taiwanese_I	01.Wine_European_1	01.Wine_European_1_VS_28.Taiwanese_I
AMM 1a	ASG	0.012583682	2.31E-10	27228905	272289	74600	NotAssigned	01.Wine_European_1	01.Wine_European_1_VS_NotAssigned
AMP 1a	ASG	0.003715347	2.31E-10	8039367	80394	22026	NotAssigned	01.Wine_European_1	01.Wine_European_1_VS_NotAssigned
ANE	ASG	0.011934146	2.31E-10	25823422	258234	70749	America	01.Wine_European_1	01.Wine_European_1_VS_America
ANL collapsed	ASG	0.004745945	2.31E-10	10269401	102694	28135	08.African_beer	01.Wine_European_1	01.Wine_European_1_VS_08.African_beer
ANM collapsed	ASG	0.004451488	2.31E-10	9632249	96322	26390	08.African_beer	01.Wine_European_1	01.Wine_European_1_VS_08.African_beer
APG	ASG	0.004494791	2.31E-10	9725948	97259	26646	America	01.Wine_European_1	01.Wine_European_1_VS_America
AQG 2a	ASG	0.004494791	2.31E-10	9725948	97259	26646	06.Mosaic_beer	01.Wine_European_1	01.Wine_European_1_VS_06.Mosaic_beer
ASB HP1	ASG	0.00520495	2.31E-10	11262610	112626	30856	06.Mosaic_beer	01.Wine_European_1	01.Wine_European_1_VS_06.Mosaic_beer
ASB HP2	ASG	0.00483255	2.31E-10	10456799	104568	28649	06.Mosaic_beer	01.Wine_European_1	01.Wine_European_1_VS_06.Mosaic_beer
ASB collapsed	ASG	0.004979778	2.31E-10	10775375	107754	29522	06.Mosaic_beer	01.Wine_European_1	01.Wine_European_1_VS_06.Mosaic_beer
AAB	ASN collapsed	0.007196861	2.31E-10	15572760	155728	42665	06.Mosaic_beer	07.French_dairy	06.Mosaic_beer_VS_07.French_dairy
AAC HP1	ASN collapsed	0.009439927	2.31E-10	20426364	204264	55963	NotAssigned	07.French_dairy	07.French_dairy_VS_NotAssigned
AAC HP2	ASN collapsed	0.009595815	2.31E-10	20763680	207637	56887	NotAssigned	07.French_dairy	07.French_dairy_VS_NotAssigned
AAC collapsed	ASN collapsed	0.009691081	2.31E-10	20969818	209698	57452	NotAssigned	07.French_dairy	07.French_dairy_VS_NotAssigned
AAR	ASN collapsed	0.008123533	2.31E-10	17577917	175779	48159	06.Mosaic_beer	07.French_dairy	06.Mosaic_beer_VS_07.French_dairy
ABA	ASN collapsed	0.01021937	2.31E-10	22112944	221129	60583	America	07.French_dairy	07.French_dairy_VS_America
ABH	ASN collapsed	0.010790962	2.31E-10	23349770	233498	63972	America	07.French_dairy	07.French_dairy_VS_America
ACA	ASN collapsed	0.009552513	2.31E-10	20669981	206700	56630	America	07.French_dairy	07.French_dairy_VS_America
ACH	ASN collapsed	0.007855058	2.31E-10	16996984	169970	46567	NotAssigned	07.French_dairy	07.French_dairy_VS_NotAssigned
ADE	ASN collapsed	0.011631029	2.31E-10	25167529	251675	68952	10.Mexican_distillery/agave	07.French_dairy	07.French_dairy_VS_10.Mexican_distillery/agave
ADI	ASN collapsed	0.00627885	2.31E-10	13586343	135863	37223	01.Wine_European_1	07.French_dairy	01.Wine_European_1_VS_07.French_dairy
ADM collapsed	ASN collapsed	0.010002858	2.31E-10	21644450	216444	59300	NotAssigned	07.French_dairy	07.French_dairy_VS_NotAssigned
ADQ	ASN collapsed	0.013995341	2.31E-10	30283490	302835	82968	16.Asian_fermentation	07.French_dairy	07.French_dairy_VS_16.Asian_fermentation
ADS	ASN collapsed	0.006356795	2.31E-10	13755001	137550	37685	01.Wine_European_1	07.French_dairy	01.Wine_European_1_VS_07.French_dairy
AEG	ASN collapsed	0.008876995	2.31E-10	19208278	192083	52625	America	07.French_dairy	07.French_dairy_VS_America
AEH	ASN collapsed	0.0078897	2.31E-10	17071943	170719	46772	America	07.French_dairy	07.French_dairy_VS_America
AEL collapsed	ASN collapsed	0.010721678	2.31E-10	23199852	231999	63561	17.Spainish	07.French_dairy	07.French_dairy_VS_17.Spainish
AFH	ASN collapsed	0.013960699	2.31E-10	30208531	302085	82763	16.Asian_fermentation	07.French_dairy	07.French_dairy_VS_16.Asian_fermentation
AFI	ASN collapsed	0.00645206	2.31E-10	13961139	139611	38250	02.Wine_European_2	07.French_dairy	02.Wine_European_2_VS_07.French_dairy
AGA 1a	ASN collapsed	0.00627019	2.31E-10	13567603	135676	37172	01.Wine_European_1	07.French_dairy	01.Wine_European_1_VS_07.French_dairy
AGK	ASN collapsed	0.009353322	2.31E-10	20238966	202390	55449	NotAssigned	07.French_dairy	07.French_dairy_VS_NotAssigned
AHG	ASN collapsed	0.00627885	2.31E-10	13586343	135863	37223	01.Wine_European_1	07.French_dairy	01.Wine_European_1_VS_07.French_dairy
AHL	ASN collapsed	0.014644877	2.31E-10	31688974	316890	86819	NotAssigned	07.French_dairy	07.French_dairy_VS_NotAssigned
AIC	ASN collapsed	0.006287511	2.31E-10	13605083	136051	37274	02.Wine_European_2	07.French_dairy	02.Wine_European_2_VS_07.French_dairy
AIE	ASN collapsed	0.014601575	2.31E-10	31595275	315953	86562	NotAssigned	07.French_dairy	07.French_dairy_VS_NotAssigned
AIF HP1	ASN collapsed	0.006400097	2.31E-10	13848700	138487	37942	01.Wine_European_1	07.French_dairy	01.Wine_European_1_VS_07.French_dairy
AIF HP2	ASN collapsed	0.00645206	2.31E-10	13961139	139611	38250	01.Wine_European_1	07.French_dairy	01.Wine_European_1_VS_07.French_dairy
AIF collapsed	ASN collapsed	0.006365455	2.31E-10	13773741	137737	37736	01.Wine_European_1	07.French_dairy	01.Wine_European_1_VS_07.French_dairy
AIG	ASN collapsed	0.007751132	2.31E-10	16772106	167721	45951	06.Mosaic_beer	07.French_dairy	06.Mosaic_beer_VS_07.French_dairy
AIS HP1	ASN collapsed	0.007335429	2.31E-10	15872597	158726	43487	02.Wine_European_2	07.French_dairy	02.Wine_European_2_VS_07.French_dairy
AIS HP2	ASN collapsed	0.053210008	2.31E-10	115137229	1151372	315444	02.Wine_European_2	07.French_dairy	02.Wine_European_2_VS_07.French_dairy
AIS collapsed	ASN collapsed	0.006365455	2.31E-10	13773741	137737	37736	02.Wine_European_2	07.French_dairy	02.Wine_European_2_VS_07.French_dairy
AKH 1a	ASN collapsed	0.014272476	2.31E-10	30883163	308832	84611	18.African_palm_wine	07.French_dairy	07.French_dairy_VS_18.African_palm_wine
AKR collapsed	ASN collapsed	0.014211853	2.31E-10	30751985	307520	84252	America	07.French_dairy	07.French_dairy_VS_America
ALH 1b	ASN collapsed	0.014194532	2.31E-10	30714505	307145	84149	America	07.French_dairy	07.French_dairy_VS_America
ALH 1c	ASN collapsed	0.014116587	2.31E-10	30545847	305458	83687	America	07.French_dairy	07.French_dairy_VS_America
ALI HP1	ASN collapsed	0.013337144	2.31E-10	28859266	288593	79066	America	07.French_dairy	07.French_dairy_VS_America
ALI HP2	ASN collapsed	0.013354465	2.31E-10	28896746	288967	79169	America	07.French_dairy	07.French_dairy_VS_America
ALI collapsed	ASN collapsed	0.013146613	2.31E-10	28446991	284470	77937	America	07.French_dairy	07.French_dairy_VS_America
ALS 1a	ASN collapsed	0.006348134	2.31E-10	13736261	137363	37634	01.Wine_European_1	07.French_dairy	01.Wine_European_1_VS_07.French_dairy
AMH 1a	ASN collapsed	0.031619424	2.31E-10	68418949	684189	187449	28.Taiwanese_I	07.French_dairy	07.French_dairy_VS_28.Taiwanese_I
AMM 1a	ASN collapsed	0.013778829	2.31E-10	29814995	298150	81685	NotAssigned	07.French_dairy	07.French_dairy_VS_NotAssigned
AMP 1a	ASN collapsed	0.008158175	2.31E-10	17652876	176529	48364	NotAssigned	07.French_dairy	07.French_dairy_VS_NotAssigned
ANE	ASN collapsed	0.013129292	2.31E-10	28409512	284095	77834	America	07.French_dairy	07.French_dairy_VS_America
ANL collapsed	ASN collapsed	0.008192817	2.31E-10	17727835	177278	48569	08.African_beer	07.French_dairy	07.French_dairy_VS_08.African_beer
ANM collapsed	ASN collapsed	0.007759793	2.31E-10	16790846	167908	46002	08.African_beer	07.French_dairy	07.French_dairy_VS_08.African_beer
APG	ASN collapsed	0.008322724	2.31E-10	18008932	180089	49340	America	07.French_dairy	07.French_dairy_VS_America
AQG 2a	ASN collapsed	0.008279422	2.31E-10	17915233	179152	49083	06.Mosaic_beer	07.French_dairy	06.Mosaic_beer_VS_07.French_dairy
ASB HP1	ASN collapsed	0.008669144	2.31E-10	18758523	187585	51393	06.Mosaic_beer	07.French_dairy	06.Mosaic_beer_VS_07.French_dairy
ASB HP2	ASN collapsed	0.008158175	2.31E-10	17652876	176529	48364	06.Mosaic_beer	07.French_dairy	06.Mosaic_beer_VS_07.French_dairy
ASB collapsed	ASN collapsed	0.008409329	2.31E-10	18196330	181963	49853	06.Mosaic_beer	07.French_dairy	06.Mosaic_beer_VS_07.French_dairy
ASG	ASN collapsed	0.006348134	2.31E-10	13736261	137363	37634	01.Wine_European_1	07.French_dairy	01.Wine_European_1_VS_07.French_dairy
AAB	ATM 1a	0.003715347	2.31E-10	8039367	80394	22026	06.Mosaic_beer	America	06.Mosaic_beer_VS_America
AAC HP1	ATM 1a	0.0068158	2.31E-10	14748210	147482	40406	NotAssigned	America	America_VS_NotAssigned
AAC HP2	ATM 1a	0.00680714	2.31E-10	14729470	147295	40355	NotAssigned	America	America_VS_NotAssigned
AAC collapsed	ATM 1a	0.007188201	2.31E-10	15554020	155540	42614	NotAssigned	America	America_VS_NotAssigned
AAR	ATM 1a	0.004771926	2.31E-10	10325621	103256	28289	06.Mosaic_beer	America	06.Mosaic_beer_VS_America
ABA	ATM 1a	0.008002286	2.31E-10	17315560	173156	47440	America	America	America_VS_America
ABH	ATM 1a	0.008158175	2.31E-10	17652876	176529	48364	America	America	America_VS_America
ACA	ATM 1a	0.006417418	2.31E-10	13886179	138862	38044	America	America	America_VS_America
ACH	ATM 1a	0.004009804	2.31E-10	8676520	86765	23771	NotAssigned	America	America_VS_NotAssigned
ADE	ATM 1a	0.009093507	2.31E-10	19676773	196768	53909	10.Mexican_distillery/agave	America	10.Mexican_distillery/agave_VS_America
ADI	ATM 1a	0.001732097	2.31E-10	3747957	37480	10268	01.Wine_European_1	America	01.Wine_European_1_VS_America
ADM collapsed	ATM 1a	0.007439355	2.31E-10	16097474	160975	44103	NotAssigned	America	America_VS_NotAssigned
ADQ	ATM 1a	0.012982064	2.31E-10	28090935	280909	76961	16.Asian_fermentation	America	16.Asian_fermentation_VS_America
ADS	ATM 1a	0.00161951	2.31E-10	3504339	35043	9601	01.Wine_European_1	America	01.Wine_European_1_VS_America
AEG	ATM 1a	0.005871808	2.31E-10	12705573	127056	34810	America	America	America_VS_America
AEH	ATM 1a	0.00413105	2.31E-10	8938877	89389	24490	America	America	America_VS_America
AEL collapsed	ATM 1a	0.008980921	2.31E-10	19433155	194332	53242	17.Spainish	America	17.Spainish_VS_America
AFH	ATM 1a	0.013025367	2.31E-10	28184634	281846	77218	16.Asian_fermentation	America	16.Asian_fermentation_VS_America
AFI	ATM 1a	0.002476898	2.31E-10	5359578	53596	14684	02.Wine_European_2	America	02.Wine_European_2_VS_America
AGA 1a	ATM 1a	0.001567547	2.31E-10	3391901	33919	9293	01.Wine_European_1	America	01.Wine_European_1_VS_America
AGK	ATM 1a	0.006200906	2.31E-10	13417685	134177	36761	NotAssigned	America	America_VS_NotAssigned
AHG	ATM 1a	0.001515585	2.31E-10	3279462	32795	8985	01.Wine_European_1	America	01.Wine_European_1_VS_America
AHL	ATM 1a	0.010193389	2.31E-10	22056725	220567	60429	NotAssigned	America	America_VS_NotAssigned
AIC	ATM 1a	0.002364312	2.31E-10	5115961	51160	14016	02.Wine_European_2	America	02.Wine_European_2_VS_America
AIE	ATM 1a	0.010124105	2.31E-10	21906807	219068	60019	NotAssigned	America	America_VS_NotAssigned
AIF HP1	ATM 1a	0.001532906	2.31E-10	3316942	33169	9088	01.Wine_European_1	America	01.Wine_European_1_VS_America
AIF HP2	ATM 1a	0.001532906	2.31E-10	3316942	33169	9088	01.Wine_European_1	America	01.Wine_European_1_VS_America
AIF collapsed	ATM 1a	0.001602189	2.31E-10	3466860	34669	9498	01.Wine_European_1	America	01.Wine_European_1_VS_America
AIG	ATM 1a	0.004546754	2.31E-10	9838386	98384	26954	06.Mosaic_beer	America	06.Mosaic_beer_VS_America
AIS HP1	ATM 1a	0.002849299	2.31E-10	6165389	61654	16891	02.Wine_European_2	America	02.Wine_European_2_VS_America
AIS HP2	ATM 1a	0.049096279	2.31E-10	106235832	1062358	291057	02.Wine_European_2	America	02.Wine_European_2_VS_America
AIS collapsed	ATM 1a	0.001870664	2.31E-10	4047793	40478	11090	02.Wine_European_2	America	02.Wine_European_2_VS_America
AKH 1a	ATM 1a	0.012982064	2.31E-10	28090935	280909	76961	18.African_palm_wine	America	18.African_palm_wine_VS_America
AKR collapsed	ATM 1a	0.013233218	2.31E-10	28634389	286344	78450	America	America	America_VS_America
ALH 1b	ATM 1a	0.013215897	2.31E-10	28596909	285969	78348	America	America	America_VS_America
ALH 1c	ATM 1a	0.013172595	2.31E-10	28503211	285032	78091	America	America	America_VS_America
ALI HP1	ATM 1a	0.010816943	2.31E-10	23405989	234060	64126	America	America	America_VS_America
ALI HP2	ATM 1a	0.010834264	2.31E-10	23443469	234435	64229	America	America	America_VS_America
ALI collapsed	ATM 1a	0.010626413	2.31E-10	22993714	229937	62996	America	America	America_VS_America
ALS 1a	ATM 1a	0.001740757	2.31E-10	3766696	37667	10320	01.Wine_European_1	America	01.Wine_European_1_VS_America
AMH 1a	ATM 1a	0.030207765	2.31E-10	65364364	653644	179080	28.Taiwanese_I	America	28.Taiwanese_I_VS_America
AMM 1a	ATM 1a	0.012523059	2.31E-10	27097727	270977	74240	NotAssigned	America	America_VS_NotAssigned
AMP 1a	ATM 1a	0.004208995	2.31E-10	9107535	91075	24952	NotAssigned	America	America_VS_NotAssigned
ANE	ATM 1a	0.011760936	2.31E-10	25448626	254486	69722	America	America	America_VS_America
ANL collapsed	ATM 1a	0.005256913	2.31E-10	11375049	113750	31165	08.African_beer	America	08.African_beer_VS_America
ANM collapsed	ATM 1a	0.004927815	2.31E-10	10662937	106629	29214	08.African_beer	America	08.African_beer_VS_America
APG	ATM 1a	0.004763266	2.31E-10	10306881	103069	28238	America	America	America_VS_America
AQG 2a	ATM 1a	0.004763266	2.31E-10	10306881	103069	28238	06.Mosaic_beer	America	06.Mosaic_beer_VS_America
ASB HP1	ATM 1a	0.005508067	2.31E-10	11918502	119185	32653	06.Mosaic_beer	America	06.Mosaic_beer_VS_America
ASB HP2	ATM 1a	0.005101025	2.31E-10	11037732	110377	30240	06.Mosaic_beer	America	06.Mosaic_beer_VS_America
ASB collapsed	ATM 1a	0.005213611	2.31E-10	11281350	112813	30908	06.Mosaic_beer	America	06.Mosaic_beer_VS_America
ASG	ATM 1a	0.001550227	2.31E-10	3354421	33544	9190	01.Wine_European_1	America	01.Wine_European_1_VS_America
ASN collapsed	ATM 1a	0.006746516	2.31E-10	14598291	145983	39995	07.French_dairy	America	07.French_dairy_VS_America
AAB	ATV collapsed	0.006374116	2.31E-10	13792481	137925	37788	06.Mosaic_beer	NotAssigned	06.Mosaic_beer_VS_NotAssigned
AAC HP1	ATV collapsed	0.005525388	2.31E-10	11955982	119560	32756	NotAssigned	NotAssigned	NotAssigned_VS_NotAssigned
AAC HP2	ATV collapsed	0.005404141	2.31E-10	11693625	116936	32037	NotAssigned	NotAssigned	NotAssigned_VS_NotAssigned
AAC collapsed	ATV collapsed	0.005707258	2.31E-10	12349517	123495	33834	NotAssigned	NotAssigned	NotAssigned_VS_NotAssigned
AAR	ATV collapsed	0.0068158	2.31E-10	14748210	147482	40406	06.Mosaic_beer	NotAssigned	06.Mosaic_beer_VS_NotAssigned
ABA	ATV collapsed	0.008851014	2.31E-10	19152059	191521	52471	America	NotAssigned	America_VS_NotAssigned
ABH	ATV collapsed	0.009431266	2.31E-10	20407624	204076	55911	America	NotAssigned	America_VS_NotAssigned
ACA	ATV collapsed	0.007759793	2.31E-10	16790846	167908	46002	America	NotAssigned	America_VS_NotAssigned
ACH	ATV collapsed	0.007110257	2.31E-10	15385362	153854	42152	NotAssigned	NotAssigned	NotAssigned_VS_NotAssigned
ADE	ATV collapsed	0.011007474	2.31E-10	23818265	238183	65256	10.Mexican_distillery/agave	NotAssigned	10.Mexican_distillery/agave_VS_NotAssigned
ADI	ATV collapsed	0.006192245	2.31E-10	13398945	133989	36709	01.Wine_European_1	NotAssigned	01.Wine_European_1_VS_NotAssigned
ADM collapsed	ATV collapsed	0.007205522	2.31E-10	15591500	155915	42716	NotAssigned	NotAssigned	NotAssigned_VS_NotAssigned
ADQ	ATV collapsed	0.010470524	2.31E-10	22656398	226564	62072	16.Asian_fermentation	NotAssigned	16.Asian_fermentation_VS_NotAssigned
ADS	ATV collapsed	0.006148943	2.31E-10	13305246	133052	36453	01.Wine_European_1	NotAssigned	01.Wine_European_1_VS_NotAssigned
AEG	ATV collapsed	0.008010947	2.31E-10	17334300	173343	47491	America	NotAssigned	America_VS_NotAssigned
AEH	ATV collapsed	0.007214182	2.31E-10	15610240	156102	42768	America	NotAssigned	America_VS_NotAssigned
AEL collapsed	ATV collapsed	0.008097552	2.31E-10	17521697	175217	48005	17.Spainish	NotAssigned	17.Spainish_VS_NotAssigned
AFH	ATV collapsed	0.010271333	2.31E-10	22225383	222254	60891	16.Asian_fermentation	NotAssigned	16.Asian_fermentation_VS_NotAssigned
AFI	ATV collapsed	0.006382776	2.31E-10	13811220	138112	37839	02.Wine_European_2	NotAssigned	02.Wine_European_2_VS_NotAssigned
AGA 1a	ATV collapsed	0.006200906	2.31E-10	13417685	134177	36761	01.Wine_European_1	NotAssigned	01.Wine_European_1_VS_NotAssigned
AGK	ATV collapsed	0.00735275	2.31E-10	15910076	159101	43589	NotAssigned	NotAssigned	NotAssigned_VS_NotAssigned
AHG	ATV collapsed	0.006148943	2.31E-10	13305246	133052	36453	01.Wine_European_1	NotAssigned	01.Wine_European_1_VS_NotAssigned
AHL	ATV collapsed	0.014359081	2.31E-10	31070561	310706	85125	NotAssigned	NotAssigned	NotAssigned_VS_NotAssigned
AIC	ATV collapsed	0.006235548	2.31E-10	13492644	134926	36966	02.Wine_European_2	NotAssigned	02.Wine_European_2_VS_NotAssigned
AIE	ATV collapsed	0.014367741	2.31E-10	31089301	310893	85176	NotAssigned	NotAssigned	NotAssigned_VS_NotAssigned
AIF HP1	ATV collapsed	0.006148943	2.31E-10	13305246	133052	36453	01.Wine_European_1	NotAssigned	01.Wine_European_1_VS_NotAssigned
AIF HP2	ATV collapsed	0.006166264	2.31E-10	13342726	133427	36555	01.Wine_European_1	NotAssigned	01.Wine_European_1_VS_NotAssigned
AIF collapsed	ATV collapsed	0.006148943	2.31E-10	13305246	133052	36453	01.Wine_European_1	NotAssigned	01.Wine_European_1_VS_NotAssigned
AIG	ATV collapsed	0.006642591	2.31E-10	14373414	143734	39379	06.Mosaic_beer	NotAssigned	06.Mosaic_beer_VS_NotAssigned
AIS HP1	ATV collapsed	0.007188201	2.31E-10	15554020	155540	42614	02.Wine_European_2	NotAssigned	02.Wine_European_2_VS_NotAssigned
AIS HP2	ATV collapsed	0.052950194	2.31E-10	114575036	1145750	313904	02.Wine_European_2	NotAssigned	02.Wine_European_2_VS_NotAssigned
AIS collapsed	ATV collapsed	0.006192245	2.31E-10	13398945	133989	36709	02.Wine_European_2	NotAssigned	02.Wine_European_2_VS_NotAssigned
AKH 1a	ATV collapsed	0.012393151	2.31E-10	26816630	268166	73470	18.African_palm_wine	NotAssigned	18.African_palm_wine_VS_NotAssigned
AKR collapsed	ATV collapsed	0.010548468	2.31E-10	22825056	228251	62534	America	NotAssigned	America_VS_NotAssigned
ALH 1b	ATV collapsed	0.010461864	2.31E-10	22637658	226377	62021	America	NotAssigned	America_VS_NotAssigned
ALH 1c	ATV collapsed	0.010418561	2.31E-10	22543959	225440	61764	America	NotAssigned	America_VS_NotAssigned
ALI HP1	ATV collapsed	0.012687608	2.31E-10	27453783	274538	75216	America	NotAssigned	America_VS_NotAssigned
ALI HP2	ATV collapsed	0.012704929	2.31E-10	27491262	274913	75319	America	NotAssigned	America_VS_NotAssigned
ALI collapsed	ATV collapsed	0.012445114	2.31E-10	26929069	269291	73778	America	NotAssigned	America_VS_NotAssigned
ALS 1a	ATV collapsed	0.006235548	2.31E-10	13492644	134926	36966	01.Wine_European_1	NotAssigned	01.Wine_European_1_VS_NotAssigned
AMH 1a	ATV collapsed	0.0304849	2.31E-10	65964038	659640	180723	28.Taiwanese_I	NotAssigned	28.Taiwanese_I_VS_NotAssigned
AMM 1a	ATV collapsed	0.01201209	2.31E-10	25992080	259921	71211	NotAssigned	NotAssigned	NotAssigned_VS_NotAssigned
AMP 1a	ATV collapsed	0.007638546	2.31E-10	16528489	165285	45284	NotAssigned	NotAssigned	NotAssigned_VS_NotAssigned
ANE	ATV collapsed	0.010868906	2.31E-10	23518428	235184	64434	America	NotAssigned	America_VS_NotAssigned
ANL collapsed	ATV collapsed	0.008374687	2.31E-10	18121371	181214	49648	08.African_beer	NotAssigned	08.African_beer_VS_NotAssigned
ANM collapsed	ATV collapsed	0.008028268	2.31E-10	17371779	173718	47594	08.African_beer	NotAssigned	08.African_beer_VS_NotAssigned
APG	ATV collapsed	0.007603904	2.31E-10	16453530	164535	45078	America	NotAssigned	America_VS_NotAssigned
AQG 2a	ATV collapsed	0.00734409	2.31E-10	15891336	158913	43538	06.Mosaic_beer	NotAssigned	06.Mosaic_beer_VS_NotAssigned
ASB HP1	ATV collapsed	0.007621225	2.31E-10	16491009	164910	45181	06.Mosaic_beer	NotAssigned	06.Mosaic_beer_VS_NotAssigned
ASB HP2	ATV collapsed	0.007214182	2.31E-10	15610240	156102	42768	06.Mosaic_beer	NotAssigned	06.Mosaic_beer_VS_NotAssigned
ASB collapsed	ATV collapsed	0.00717088	2.31E-10	15516541	155165	42511	06.Mosaic_beer	NotAssigned	06.Mosaic_beer_VS_NotAssigned
ASG	ATV collapsed	0.006166264	2.31E-10	13342726	133427	36555	01.Wine_European_1	NotAssigned	01.Wine_European_1_VS_NotAssigned
ASN collapsed	ATV collapsed	0.009084847	2.31E-10	19658033	196580	53858	07.French_dairy	NotAssigned	07.French_dairy_VS_NotAssigned
ATM 1a	ATV collapsed	0.006391437	2.31E-10	13829960	138300	37890	America	NotAssigned	America_VS_NotAssigned
AAB	AVB	0.011821559	2.31E-10	25579804	255798	70082	06.Mosaic_beer	NotAssigned	06.Mosaic_beer_VS_NotAssigned
AAC HP1	AVB	0.0147055	2.31E-10	31820152	318202	87178	NotAssigned	NotAssigned	NotAssigned_VS_NotAssigned
AAC HP2	AVB	0.014722821	2.31E-10	31857632	318576	87281	NotAssigned	NotAssigned	NotAssigned_VS_NotAssigned
AAC collapsed	AVB	0.015199148	2.31E-10	32888320	328883	90105	NotAssigned	NotAssigned	NotAssigned_VS_NotAssigned
AAR	AVB	0.012791534	2.31E-10	27678660	276787	75832	06.Mosaic_beer	NotAssigned	06.Mosaic_beer_VS_NotAssigned
ABA	AVB	0.016030554	2.31E-10	34687339	346873	95034	America	NotAssigned	America_VS_NotAssigned
ABH	AVB	0.016376974	2.31E-10	35436930	354369	97087	America	NotAssigned	America_VS_NotAssigned
ACA	AVB	0.014437025	2.31E-10	31239219	312392	85587	America	NotAssigned	America_VS_NotAssigned
ACH	AVB	0.012107355	2.31E-10	26198217	261982	71776	NotAssigned	NotAssigned	NotAssigned_VS_NotAssigned
ADE	AVB	0.016922584	2.31E-10	36617537	366175	100322	10.Mexican_distillery/agave	NotAssigned	10.Mexican_distillery/agave_VS_NotAssigned
ADI	AVB	0.009898932	2.31E-10	21419572	214196	58684	01.Wine_European_1	NotAssigned	01.Wine_European_1_VS_NotAssigned
ADM collapsed	AVB	0.015510925	2.31E-10	33562952	335630	91953	NotAssigned	NotAssigned	NotAssigned_VS_NotAssigned
ADQ	AVB	0.021166221	2.31E-10	45800031	458000	125480	16.Asian_fermentation	NotAssigned	16.Asian_fermentation_VS_NotAssigned
ADS	AVB	0.00986429	2.31E-10	21344613	213446	58478	01.Wine_European_1	NotAssigned	01.Wine_European_1_VS_NotAssigned
AEG	AVB	0.013666242	2.31E-10	29571378	295714	81017	America	NotAssigned	America_VS_NotAssigned
AEH	AVB	0.012081374	2.31E-10	26141998	261420	71622	America	NotAssigned	America_VS_NotAssigned
AEL collapsed	AVB	0.017225701	2.31E-10	37273429	372734	102119	17.Spainish	NotAssigned	17.Spainish_VS_NotAssigned
AFH	AVB	0.021244165	2.31E-10	45968689	459687	125942	16.Asian_fermentation	NotAssigned	16.Asian_fermentation_VS_NotAssigned
AFI	AVB	0.010409901	2.31E-10	22525220	225252	61713	02.Wine_European_2	NotAssigned	02.Wine_European_2_VS_NotAssigned
AGA 1a	AVB	0.009820988	2.31E-10	21250914	212509	58222	01.Wine_European_1	NotAssigned	01.Wine_European_1_VS_NotAssigned
AGK	AVB	0.014203192	2.31E-10	30733245	307332	84201	NotAssigned	NotAssigned	NotAssigned_VS_NotAssigned
AHG	AVB	0.009838309	2.31E-10	21288394	212884	58324	01.Wine_European_1	NotAssigned	01.Wine_European_1_VS_NotAssigned
AHL	AVB	0.005897789	2.31E-10	12761792	127618	34964	NotAssigned	NotAssigned	NotAssigned_VS_NotAssigned
AIC	AVB	0.010314635	2.31E-10	22319082	223191	61148	02.Wine_European_2	NotAssigned	02.Wine_European_2_VS_NotAssigned
AIE	AVB	0.005525388	2.31E-10	11955982	119560	32756	NotAssigned	NotAssigned	NotAssigned_VS_NotAssigned
AIF HP1	AVB	0.009786346	2.31E-10	21175955	211760	58016	01.Wine_European_1	NotAssigned	01.Wine_European_1_VS_NotAssigned
AIF HP2	AVB	0.009820988	2.31E-10	21250914	212509	58222	01.Wine_European_1	NotAssigned	01.Wine_European_1_VS_NotAssigned
AIF collapsed	AVB	0.009786346	2.31E-10	21175955	211760	58016	01.Wine_European_1	NotAssigned	01.Wine_European_1_VS_NotAssigned
AIG	AVB	0.012687608	2.31E-10	27453783	274538	75216	06.Mosaic_beer	NotAssigned	06.Mosaic_beer_VS_NotAssigned
AIS HP1	AVB	0.010877567	2.31E-10	23537168	235372	64485	02.Wine_European_2	NotAssigned	02.Wine_European_2_VS_NotAssigned
AIS HP2	AVB	0.055730209	2.31E-10	120590506	1205905	330385	02.Wine_European_2	NotAssigned	02.Wine_European_2_VS_NotAssigned
AIS collapsed	AVB	0.009829648	2.31E-10	21269654	212697	58273	02.Wine_European_2	NotAssigned	02.Wine_European_2_VS_NotAssigned
AKH 1a	AVB	0.020958369	2.31E-10	45350276	453503	124247	18.African_palm_wine	NotAssigned	18.African_palm_wine_VS_NotAssigned
AKR collapsed	AVB	0.021417375	2.31E-10	46343484	463435	126968	America	NotAssigned	America_VS_NotAssigned
ALH 1b	AVB	0.021400054	2.31E-10	46306005	463060	126866	America	NotAssigned	America_VS_NotAssigned
ALH 1c	AVB	0.021356751	2.31E-10	46212306	462123	126609	America	NotAssigned	America_VS_NotAssigned
ALI HP1	AVB	0.018784588	2.31E-10	40646590	406466	111361	America	NotAssigned	America_VS_NotAssigned
ALI HP2	AVB	0.018793248	2.31E-10	40665330	406653	111412	America	NotAssigned	America_VS_NotAssigned
ALI collapsed	AVB	0.018663341	2.31E-10	40384233	403842	110642	America	NotAssigned	America_VS_NotAssigned
ALS 1a	AVB	0.009898932	2.31E-10	21419572	214196	58684	01.Wine_European_1	NotAssigned	01.Wine_European_1_VS_NotAssigned
AMH 1a	AVB	0.037361324	2.31E-10	80843426	808434	221489	28.Taiwanese_I	NotAssigned	28.Taiwanese_I_VS_NotAssigned
AMM 1a	AVB	0.020516684	2.31E-10	44394547	443945	121629	NotAssigned	NotAssigned	NotAssigned_VS_NotAssigned
AMP 1a	AVB	0.012471096	2.31E-10	26985288	269853	73932	NotAssigned	NotAssigned	NotAssigned_VS_NotAssigned
ANE	AVB	0.020023037	2.31E-10	43326379	433264	118702	America	NotAssigned	America_VS_NotAssigned
ANL collapsed	AVB	0.01308599	2.31E-10	28315813	283158	77578	08.African_beer	NotAssigned	08.African_beer_VS_NotAssigned
ANM collapsed	AVB	0.012808855	2.31E-10	27716140	277161	75935	08.African_beer	NotAssigned	08.African_beer_VS_NotAssigned
APG	AVB	0.012860817	2.31E-10	27828578	278286	76243	America	NotAssigned	America_VS_NotAssigned
AQG 2a	AVB	0.012938762	2.31E-10	27997236	279972	76705	06.Mosaic_beer	NotAssigned	06.Mosaic_beer_VS_NotAssigned
ASB HP1	AVB	0.01362294	2.31E-10	29477679	294777	80761	06.Mosaic_beer	NotAssigned	06.Mosaic_beer_VS_NotAssigned
ASB HP2	AVB	0.01307733	2.31E-10	28297073	282971	77526	06.Mosaic_beer	NotAssigned	06.Mosaic_beer_VS_NotAssigned
ASB collapsed	AVB	0.013302502	2.31E-10	28784307	287843	78861	06.Mosaic_beer	NotAssigned	06.Mosaic_beer_VS_NotAssigned
ASG	AVB	0.009881611	2.31E-10	21382093	213821	58581	01.Wine_European_1	NotAssigned	01.Wine_European_1_VS_NotAssigned
ASN collapsed	AVB	0.014662198	2.31E-10	31726453	317265	86922	07.French_dairy	NotAssigned	07.French_dairy_VS_NotAssigned
ATM 1a	AVB	0.010305975	2.31E-10	22300342	223003	61097	America	NotAssigned	America_VS_NotAssigned
ATV collapsed	AVB	0.014367741	2.31E-10	31089301	310893	85176	NotAssigned	NotAssigned	NotAssigned_VS_NotAssigned
AAB	AVI 1a	0.011726294	2.31E-10	25373667	253737	69517	06.Mosaic_beer	America	06.Mosaic_beer_VS_America
AAC HP1	AVI 1a	0.011804238	2.31E-10	25542325	255423	69979	NotAssigned	America	America_VS_NotAssigned
AAC HP2	AVI 1a	0.01165701	2.31E-10	25223748	252237	69106	NotAssigned	America	America_VS_NotAssigned
AAC collapsed	AVI 1a	0.011570405	2.31E-10	25036351	250364	68593	NotAssigned	America	America_VS_NotAssigned
AAR	AVI 1a	0.0111114	2.31E-10	24043142	240431	65872	06.Mosaic_beer	America	06.Mosaic_beer_VS_America
ABA	AVI 1a	0.009994198	2.31E-10	21625710	216257	59249	America	America	America_VS_America
ABH	AVI 1a	0.008530576	2.31E-10	18458687	184587	50572	America	America	America_VS_America
ACA	AVI 1a	0.010418561	2.31E-10	22543959	225440	61764	America	America	America_VS_America
ACH	AVI 1a	0.012159318	2.31E-10	26310656	263107	72084	NotAssigned	America	America_VS_NotAssigned
ADE	AVI 1a	0.013328484	2.31E-10	28840527	288405	79015	10.Mexican_distillery/agave	America	10.Mexican_distillery/agave_VS_America
ADI	AVI 1a	0.012020751	2.31E-10	26010819	260108	71263	01.Wine_European_1	America	01.Wine_European_1_VS_America
ADM collapsed	AVI 1a	0.011016135	2.31E-10	23837004	238370	65307	NotAssigned	America	America_VS_NotAssigned
ADQ	AVI 1a	0.008469953	2.31E-10	18327508	183275	50212	16.Asian_fermentation	America	16.Asian_fermentation_VS_America
ADS	AVI 1a	0.011942806	2.31E-10	25842161	258422	70800	01.Wine_European_1	America	01.Wine_European_1_VS_America
AEG	AVI 1a	0.011016135	2.31E-10	23837004	238370	65307	America	America	America_VS_America
AEH	AVI 1a	0.011977448	2.31E-10	25917120	259171	71006	America	America	America_VS_America
AEL collapsed	AVI 1a	0.010167407	2.31E-10	22000506	220005	60275	17.Spainish	America	17.Spainish_VS_America
AFH	AVI 1a	0.008469953	2.31E-10	18327508	183275	50212	16.Asian_fermentation	America	16.Asian_fermentation_VS_America
AFI	AVI 1a	0.012020751	2.31E-10	26010819	260108	71263	02.Wine_European_2	America	02.Wine_European_2_VS_America
AGA 1a	AVI 1a	0.012029411	2.31E-10	26029559	260296	71314	01.Wine_European_1	America	01.Wine_European_1_VS_America
AGK	AVI 1a	0.010687036	2.31E-10	23124893	231249	63356	NotAssigned	America	America_VS_NotAssigned
AHG	AVI 1a	0.011899504	2.31E-10	25748462	257485	70544	01.Wine_European_1	America	01.Wine_European_1_VS_America
AHL	AVI 1a	0.01989313	2.31E-10	43045282	430453	117932	NotAssigned	America	America_VS_NotAssigned
AIC	AVI 1a	0.011890843	2.31E-10	25729723	257297	70492	02.Wine_European_2	America	02.Wine_European_2_VS_America
AIE	AVI 1a	0.019910451	2.31E-10	43082762	430828	118035	NotAssigned	America	America_VS_NotAssigned
AIF HP1	AVI 1a	0.011934146	2.31E-10	25823422	258234	70749	01.Wine_European_1	America	01.Wine_European_1_VS_America
AIF HP2	AVI 1a	0.011968788	2.31E-10	25898381	258984	70954	01.Wine_European_1	America	01.Wine_European_1_VS_America
AIF collapsed	AVI 1a	0.011812899	2.31E-10	25561065	255611	70030	01.Wine_European_1	America	01.Wine_European_1_VS_America
AIG	AVI 1a	0.011440498	2.31E-10	24755254	247553	67823	06.Mosaic_beer	America	06.Mosaic_beer_VS_America
AIS HP1	AVI 1a	0.012956083	2.31E-10	28034716	280347	76807	02.Wine_European_2	America	02.Wine_European_2_VS_America
AIS HP2	AVI 1a	0.058068539	2.31E-10	125650248	1256502	344247	02.Wine_European_2	America	02.Wine_European_2_VS_America
AIS collapsed	AVI 1a	0.011968788	2.31E-10	25898381	258984	70954	02.Wine_European_2	America	02.Wine_European_2_VS_America
AKH 1a	AVI 1a	0.010106784	2.31E-10	21869327	218693	59916	18.African_palm_wine	America	18.African_palm_wine_VS_America
AKR collapsed	AVI 1a	0.008617181	2.31E-10	18646084	186461	51085	America	America	America_VS_America
ALH 1b	AVI 1a	0.008565218	2.31E-10	18533646	185336	50777	America	America	America_VS_America
ALH 1c	AVI 1a	0.008504594	2.31E-10	18402467	184025	50418	America	America	America_VS_America
ALI HP1	AVI 1a	0.014480328	2.31E-10	31332918	313329	85844	America	America	America_VS_America
ALI HP2	AVI 1a	0.014471667	2.31E-10	31314178	313142	85792	America	America	America_VS_America
ALI collapsed	AVI 1a	0.014307118	2.31E-10	30958122	309581	84817	America	America	America_VS_America
ALS 1a	AVI 1a	0.011821559	2.31E-10	25579804	255798	70082	01.Wine_European_1	America	01.Wine_European_1_VS_America
AMH 1a	AVI 1a	0.030242407	2.31E-10	65439324	654393	179286	28.Taiwanese_I	America	28.Taiwanese_I_VS_America
AMM 1a	AVI 1a	0.009188773	2.31E-10	19882910	198829	54474	NotAssigned	America	America_VS_NotAssigned
AMP 1a	AVI 1a	0.012211281	2.31E-10	26423095	264231	72392	NotAssigned	America	America_VS_NotAssigned
ANE	AVI 1a	0	2.31E-10	0	0	0	America	America	America_VS_America
ANL collapsed	AVI 1a	0.013285181	2.31E-10	28746828	287468	78758	08.African_beer	America	08.African_beer_VS_America
ANM collapsed	AVI 1a	0.012947422	2.31E-10	28015976	280160	76756	08.African_beer	America	08.African_beer_VS_America
APG	AVI 1a	0.011241307	2.31E-10	24324239	243242	66642	America	America	America_VS_America
AQG 2a	AVI 1a	0.012211281	2.31E-10	26423095	264231	72392	06.Mosaic_beer	America	06.Mosaic_beer_VS_America
ASB HP1	AVI 1a	0.01183888	2.31E-10	25617284	256173	70184	06.Mosaic_beer	America	06.Mosaic_beer_VS_America
ASB HP2	AVI 1a	0.011258628	2.31E-10	24361718	243617	66744	06.Mosaic_beer	America	06.Mosaic_beer_VS_America
ASB collapsed	AVI 1a	0.011388535	2.31E-10	24642815	246428	67515	06.Mosaic_beer	America	06.Mosaic_beer_VS_America
ASG	AVI 1a	0.011934146	2.31E-10	25823422	258234	70749	01.Wine_European_1	America	01.Wine_European_1_VS_America
ASN collapsed	AVI 1a	0.013129292	2.31E-10	28409512	284095	77834	07.French_dairy	America	07.French_dairy_VS_America
ATM 1a	AVI 1a	0.011760936	2.31E-10	25448626	254486	69722	America	America	America_VS_America
ATV collapsed	AVI 1a	0.010868906	2.31E-10	23518428	235184	64434	NotAssigned	America	America_VS_NotAssigned
AVB	AVI 1a	0.020023037	2.31E-10	43326379	433264	118702	NotAssigned	America	America_VS_NotAssigned
AAB	AVN collapsed	0.005594672	2.31E-10	12105900	121059	33167	06.Mosaic_beer	Africa	06.Mosaic_beer_VS_Africa
AAC HP1	AVN collapsed	0.007967644	2.31E-10	17240601	172406	47235	NotAssigned	Africa	Africa_VS_NotAssigned
AAC HP2	AVN collapsed	0.008114873	2.31E-10	17559177	175592	48107	NotAssigned	Africa	Africa_VS_NotAssigned
AAC collapsed	AVN collapsed	0.008357366	2.31E-10	18083891	180839	49545	NotAssigned	Africa	Africa_VS_NotAssigned
AAR	AVN collapsed	0.006729195	2.31E-10	14560812	145608	39893	06.Mosaic_beer	Africa	06.Mosaic_beer_VS_Africa
ABA	AVN collapsed	0.009483229	2.31E-10	20520063	205201	56219	America	Africa	Africa_VS_America
ABH	AVN collapsed	0.009699741	2.31E-10	20988557	209886	57503	America	Africa	Africa_VS_America
ACA	AVN collapsed	0.007898361	2.31E-10	17090682	170907	46824	America	Africa	Africa_VS_America
ACH	AVN collapsed	0.005967073	2.31E-10	12911711	129117	35375	NotAssigned	Africa	Africa_VS_NotAssigned
ADE	AVN collapsed	0.009950895	2.31E-10	21532011	215320	58992	10.Mexican_distillery/agave	Africa	10.Mexican_distillery/agave_VS_Africa
ADI	AVN collapsed	0.004269618	2.31E-10	9238713	92387	25312	01.Wine_European_1	Africa	01.Wine_European_1_VS_Africa
ADM collapsed	AVN collapsed	0.009058865	2.31E-10	19601813	196018	53704	NotAssigned	Africa	Africa_VS_NotAssigned
ADQ	AVN collapsed	0.014021322	2.31E-10	30339709	303397	83122	16.Asian_fermentation	Africa	16.Asian_fermentation_VS_Africa
ADS	AVN collapsed	0.004347563	2.31E-10	9407371	94074	25774	01.Wine_European_1	Africa	01.Wine_European_1_VS_Africa
AEG	AVN collapsed	0.007118917	2.31E-10	15404102	154041	42203	America	Africa	Africa_VS_America
AEH	AVN collapsed	0.005715919	2.31E-10	12368257	123683	33886	America	Africa	Africa_VS_America
AEL collapsed	AVN collapsed	0.009950895	2.31E-10	21532011	215320	58992	17.Spainish	Africa	17.Spainish_VS_Africa
AFH	AVN collapsed	0.014047304	2.31E-10	30395929	303959	83277	16.Asian_fermentation	Africa	16.Asian_fermentation_VS_Africa
AFI	AVN collapsed	0.004390865	2.31E-10	9501070	95011	26030	02.Wine_European_2	Africa	02.Wine_European_2_VS_Africa
AGA 1a	AVN collapsed	0.004347563	2.31E-10	9407371	94074	25774	01.Wine_European_1	Africa	01.Wine_European_1_VS_Africa
AGK	AVN collapsed	0.00806291	2.31E-10	17446738	174467	47799	NotAssigned	Africa	Africa_VS_NotAssigned
AHG	AVN collapsed	0.004330242	2.31E-10	9369892	93699	25671	01.Wine_European_1	Africa	01.Wine_European_1_VS_Africa
AHL	AVN collapsed	0.012592342	2.31E-10	27247645	272476	74651	NotAssigned	Africa	Africa_VS_NotAssigned
AIC	AVN collapsed	0.004278279	2.31E-10	9257453	92575	25363	02.Wine_European_2	Africa	02.Wine_European_2_VS_Africa
AIE	AVN collapsed	0.012514398	2.31E-10	27078987	270790	74189	NotAssigned	Africa	Africa_VS_NotAssigned
AIF HP1	AVN collapsed	0.004416846	2.31E-10	9557290	95573	26184	01.Wine_European_1	Africa	01.Wine_European_1_VS_Africa
AIF HP2	AVN collapsed	0.004382204	2.31E-10	9482330	94823	25979	01.Wine_European_1	Africa	01.Wine_European_1_VS_Africa
AIF collapsed	AVN collapsed	0.004312921	2.31E-10	9332412	93324	25568	01.Wine_European_1	Africa	01.Wine_European_1_VS_Africa
AIG	AVN collapsed	0.006521344	2.31E-10	14111057	141111	38660	06.Mosaic_beer	Africa	06.Mosaic_beer_VS_Africa
AIS HP1	AVN collapsed	0.005317537	2.31E-10	11506227	115062	31524	02.Wine_European_2	Africa	02.Wine_European_2_VS_Africa
AIS HP2	AVN collapsed	0.051382646	2.31E-10	111183135	1111831	304611	02.Wine_European_2	Africa	02.Wine_European_2_VS_Africa
AIS collapsed	AVN collapsed	0.004356223	2.31E-10	9426111	94261	25825	02.Wine_European_2	Africa	02.Wine_European_2_VS_Africa
AKH 1a	AVN collapsed	0.01344973	2.31E-10	29102884	291029	79734	18.African_palm_wine	Africa	18.African_palm_wine_VS_Africa
AKR collapsed	AVN collapsed	0.014298458	2.31E-10	30939382	309394	84765	America	Africa	Africa_VS_America
ALH 1b	AVN collapsed	0.014281137	2.31E-10	30901903	309019	84663	America	Africa	Africa_VS_America
ALH 1c	AVN collapsed	0.014220513	2.31E-10	30770724	307707	84303	America	Africa	Africa_VS_America
ALI HP1	AVN collapsed	0.011804238	2.31E-10	25542325	255423	69979	America	Africa	Africa_VS_America
ALI HP2	AVN collapsed	0.011821559	2.31E-10	25579804	255798	70082	America	Africa	Africa_VS_America
ALI collapsed	AVN collapsed	0.011631029	2.31E-10	25167529	251675	68952	America	Africa	Africa_VS_America
ALS 1a	AVN collapsed	0.004347563	2.31E-10	9407371	94074	25774	01.Wine_European_1	Africa	01.Wine_European_1_VS_Africa
AMH 1a	AVN collapsed	0.030865962	2.31E-10	66788588	667886	182982	28.Taiwanese_I	Africa	28.Taiwanese_I_VS_Africa
AMM 1a	AVN collapsed	0.013354465	2.31E-10	28896746	288967	79169	NotAssigned	Africa	Africa_VS_NotAssigned
AMP 1a	AVN collapsed	0.006313492	2.31E-10	13661302	136613	37428	NotAssigned	Africa	Africa_VS_NotAssigned
ANE	AVN collapsed	0.012843496	2.31E-10	27791099	277911	76140	America	Africa	Africa_VS_America
ANL collapsed	AVN collapsed	0.001836022	2.31E-10	3972834	39728	10884	08.African_beer	Africa	08.African_beer_VS_Africa
ANM collapsed	AVN collapsed	0.001576208	2.31E-10	3410641	34106	9344	08.African_beer	Africa	08.African_beer_VS_Africa
APG	AVN collapsed	0.006235548	2.31E-10	13492644	134926	36966	America	Africa	Africa_VS_America
AQG 2a	AVN collapsed	0.006763837	2.31E-10	14635771	146358	40098	06.Mosaic_beer	Africa	06.Mosaic_beer_VS_Africa
ASB HP1	AVN collapsed	0.007179541	2.31E-10	15535280	155353	42562	06.Mosaic_beer	Africa	06.Mosaic_beer_VS_Africa
ASB HP2	AVN collapsed	0.006789819	2.31E-10	14691990	146920	40252	06.Mosaic_beer	Africa	06.Mosaic_beer_VS_Africa
ASB collapsed	AVN collapsed	0.007040973	2.31E-10	15235444	152354	41741	06.Mosaic_beer	Africa	06.Mosaic_beer_VS_Africa
ASG	AVN collapsed	0.0042956	2.31E-10	9294933	92949	25466	01.Wine_European_1	Africa	01.Wine_European_1_VS_Africa
ASN collapsed	AVN collapsed	0.00770783	2.31E-10	16678407	166784	45694	07.French_dairy	Africa	07.French_dairy_VS_Africa
ATM 1a	AVN collapsed	0.004806568	2.31E-10	10400580	104006	28495	America	Africa	Africa_VS_America
ATV collapsed	AVN collapsed	0.007907021	2.31E-10	17109422	171094	46875	NotAssigned	Africa	Africa_VS_NotAssigned
AVB	AVN collapsed	0.012670287	2.31E-10	27416303	274163	75113	NotAssigned	Africa	Africa_VS_NotAssigned
AVI 1a	AVN collapsed	0.012843496	2.31E-10	27791099	277911	76140	America	Africa	Africa_VS_America
AAB	BAD collapsed	0.012453775	2.31E-10	26947809	269478	73830	06.Mosaic_beer	18.African_palm_wine	06.Mosaic_beer_VS_18.African_palm_wine
AAC HP1	BAD collapsed	0.012107355	2.31E-10	26198217	261982	71776	NotAssigned	18.African_palm_wine	18.African_palm_wine_VS_NotAssigned
AAC HP2	BAD collapsed	0.012202621	2.31E-10	26404355	264044	72341	NotAssigned	18.African_palm_wine	18.African_palm_wine_VS_NotAssigned
AAC collapsed	BAD collapsed	0.011812899	2.31E-10	25561065	255611	70030	NotAssigned	18.African_palm_wine	18.African_palm_wine_VS_NotAssigned
AAR	BAD collapsed	0.012029411	2.31E-10	26029559	260296	71314	06.Mosaic_beer	18.African_palm_wine	06.Mosaic_beer_VS_18.African_palm_wine
ABA	BAD collapsed	0.01092953	2.31E-10	23649607	236496	64793	America	18.African_palm_wine	18.African_palm_wine_VS_America
ABH	BAD collapsed	0.009595815	2.31E-10	20763680	207637	56887	America	18.African_palm_wine	18.African_palm_wine_VS_America
ACA	BAD collapsed	0.011579066	2.31E-10	25055090	250551	68644	America	18.African_palm_wine	18.African_palm_wine_VS_America
ACH	BAD collapsed	0.012704929	2.31E-10	27491262	274913	75319	NotAssigned	18.African_palm_wine	18.African_palm_wine_VS_NotAssigned
ADE	BAD collapsed	0.01416855	2.31E-10	30658286	306583	83995	10.Mexican_distillery/agave	18.African_palm_wine	10.Mexican_distillery/agave_VS_18.African_palm_wine
ADI	BAD collapsed	0.012774213	2.31E-10	27641180	276412	75729	01.Wine_European_1	18.African_palm_wine	01.Wine_European_1_VS_18.African_palm_wine
ADM collapsed	BAD collapsed	0.011804238	2.31E-10	25542325	255423	69979	NotAssigned	18.African_palm_wine	18.African_palm_wine_VS_NotAssigned
ADQ	BAD collapsed	0.009206094	2.31E-10	19920390	199204	54576	16.Asian_fermentation	18.African_palm_wine	16.Asian_fermentation_VS_18.African_palm_wine
ADS	BAD collapsed	0.01273091	2.31E-10	27547482	275475	75473	01.Wine_European_1	18.African_palm_wine	01.Wine_European_1_VS_18.African_palm_wine
AEG	BAD collapsed	0.011518443	2.31E-10	24923912	249239	68285	America	18.African_palm_wine	18.African_palm_wine_VS_America
AEH	BAD collapsed	0.012436454	2.31E-10	26910329	269103	73727	America	18.African_palm_wine	18.African_palm_wine_VS_America
AEL collapsed	BAD collapsed	0.010860246	2.31E-10	23499688	234997	64383	17.Spainish	18.African_palm_wine	17.Spainish_VS_18.African_palm_wine
AFH	BAD collapsed	0.009344661	2.31E-10	20220226	202202	55398	16.Asian_fermentation	18.African_palm_wine	16.Asian_fermentation_VS_18.African_palm_wine
AFI	BAD collapsed	0.012800194	2.31E-10	27697400	276974	75883	02.Wine_European_2	18.African_palm_wine	02.Wine_European_2_VS_18.African_palm_wine
AGA 1a	BAD collapsed	0.012826175	2.31E-10	27753619	277536	76037	01.Wine_European_1	18.African_palm_wine	01.Wine_European_1_VS_18.African_palm_wine
AGK	BAD collapsed	0.011561745	2.31E-10	25017611	250176	68541	NotAssigned	18.African_palm_wine	18.African_palm_wine_VS_NotAssigned
AHG	BAD collapsed	0.012713589	2.31E-10	27510002	275100	75370	01.Wine_European_1	18.African_palm_wine	01.Wine_European_1_VS_18.African_palm_wine
AHL	BAD collapsed	0.020585968	2.31E-10	44544465	445445	122040	NotAssigned	18.African_palm_wine	18.African_palm_wine_VS_NotAssigned
AIC	BAD collapsed	0.012670287	2.31E-10	27416303	274163	75113	02.Wine_European_2	18.African_palm_wine	02.Wine_European_2_VS_18.African_palm_wine
AIE	BAD collapsed	0.020629271	2.31E-10	44638164	446382	122296	NotAssigned	18.African_palm_wine	18.African_palm_wine_VS_NotAssigned
AIF HP1	BAD collapsed	0.012713589	2.31E-10	27510002	275100	75370	01.Wine_European_1	18.African_palm_wine	01.Wine_European_1_VS_18.African_palm_wine
AIF HP2	BAD collapsed	0.012765552	2.31E-10	27622441	276224	75678	01.Wine_European_1	18.African_palm_wine	01.Wine_European_1_VS_18.African_palm_wine
AIF collapsed	BAD collapsed	0.012626984	2.31E-10	27322604	273226	74856	01.Wine_European_1	18.African_palm_wine	01.Wine_European_1_VS_18.African_palm_wine
AIG	BAD collapsed	0.012263244	2.31E-10	26535533	265355	72700	06.Mosaic_beer	18.African_palm_wine	06.Mosaic_beer_VS_18.African_palm_wine
AIS HP1	BAD collapsed	0.013726866	2.31E-10	29702557	297026	81377	02.Wine_European_2	18.African_palm_wine	02.Wine_European_2_VS_18.African_palm_wine
AIS HP2	BAD collapsed	0.058761378	2.31E-10	127149430	1271494	348355	02.Wine_European_2	18.African_palm_wine	02.Wine_European_2_VS_18.African_palm_wine
AIS collapsed	BAD collapsed	0.01273091	2.31E-10	27547482	275475	75473	02.Wine_European_2	18.African_palm_wine	02.Wine_European_2_VS_18.African_palm_wine
AKH 1a	BAD collapsed	0.008617181	2.31E-10	18646084	186461	51085	18.African_palm_wine	18.African_palm_wine	18.African_palm_wine_VS_18.African_palm_wine
AKR collapsed	BAD collapsed	0.009647778	2.31E-10	20876119	208761	57195	America	18.African_palm_wine	18.African_palm_wine_VS_America
ALH 1b	BAD collapsed	0.009595815	2.31E-10	20763680	207637	56887	America	18.African_palm_wine	18.African_palm_wine_VS_America
ALH 1c	BAD collapsed	0.00950055	2.31E-10	20557542	205575	56322	America	18.African_palm_wine	18.African_palm_wine_VS_America
ALI HP1	BAD collapsed	0.015199148	2.31E-10	32888320	328883	90105	America	18.African_palm_wine	18.African_palm_wine_VS_America
ALI HP2	BAD collapsed	0.015207808	2.31E-10	32907060	329071	90156	America	18.African_palm_wine	18.African_palm_wine_VS_America
ALI collapsed	BAD collapsed	0.015017278	2.31E-10	32494784	324948	89027	America	18.African_palm_wine	18.African_palm_wine_VS_America
ALS 1a	BAD collapsed	0.012601003	2.31E-10	27266385	272664	74702	01.Wine_European_1	18.African_palm_wine	01.Wine_European_1_VS_18.African_palm_wine
AMH 1a	BAD collapsed	0.030917925	2.31E-10	66901027	669010	183290	28.Taiwanese_I	18.African_palm_wine	18.African_palm_wine_VS_28.Taiwanese_I
AMM 1a	BAD collapsed	0.009760364	2.31E-10	21119736	211197	57862	NotAssigned	18.African_palm_wine	18.African_palm_wine_VS_NotAssigned
AMP 1a	BAD collapsed	0.013034027	2.31E-10	28203374	282034	77270	NotAssigned	18.African_palm_wine	18.African_palm_wine_VS_NotAssigned
ANE	BAD collapsed	0.00895494	2.31E-10	19376936	193769	53087	America	18.African_palm_wine	18.African_palm_wine_VS_America
ANL collapsed	BAD collapsed	0.013839452	2.31E-10	29946174	299462	82044	08.African_beer	18.African_palm_wine	08.African_beer_VS_18.African_palm_wine
ANM collapsed	BAD collapsed	0.013380446	2.31E-10	28952965	289530	79323	08.African_beer	18.African_palm_wine	08.African_beer_VS_18.African_palm_wine
APG	BAD collapsed	0.011951467	2.31E-10	25860901	258609	70852	America	18.African_palm_wine	18.African_palm_wine_VS_America
AQG 2a	BAD collapsed	0.013155274	2.31E-10	28465731	284657	77988	06.Mosaic_beer	18.African_palm_wine	06.Mosaic_beer_VS_18.African_palm_wine
ASB HP1	BAD collapsed	0.012566361	2.31E-10	27191426	271914	74497	06.Mosaic_beer	18.African_palm_wine	06.Mosaic_beer_VS_18.African_palm_wine
ASB HP2	BAD collapsed	0.011882183	2.31E-10	25710983	257110	70441	06.Mosaic_beer	18.African_palm_wine	06.Mosaic_beer_VS_18.African_palm_wine
ASB collapsed	BAD collapsed	0.011960127	2.31E-10	25879641	258796	70903	06.Mosaic_beer	18.African_palm_wine	06.Mosaic_beer_VS_18.African_palm_wine
ASG	BAD collapsed	0.012713589	2.31E-10	27510002	275100	75370	01.Wine_European_1	18.African_palm_wine	01.Wine_European_1_VS_18.African_palm_wine
ASN collapsed	BAD collapsed	0.013709545	2.31E-10	29665077	296651	81274	07.French_dairy	18.African_palm_wine	07.French_dairy_VS_18.African_palm_wine
ATM 1a	BAD collapsed	0.012601003	2.31E-10	27266385	272664	74702	America	18.African_palm_wine	18.African_palm_wine_VS_America
ATV collapsed	BAD collapsed	0.011804238	2.31E-10	25542325	255423	69979	NotAssigned	18.African_palm_wine	18.African_palm_wine_VS_NotAssigned
AVB	BAD collapsed	0.020698555	2.31E-10	44788082	447881	122707	NotAssigned	18.African_palm_wine	18.African_palm_wine_VS_NotAssigned
AVI 1a	BAD collapsed	0.00895494	2.31E-10	19376936	193769	53087	America	18.African_palm_wine	18.African_palm_wine_VS_America
AVN collapsed	BAD collapsed	0.013397767	2.31E-10	28990445	289904	79426	Africa	18.African_palm_wine	18.African_palm_wine_VS_Africa
AAB	BAF collapsed	0.012349849	2.31E-10	26722931	267229	73214	06.Mosaic_beer	18.African_palm_wine	06.Mosaic_beer_VS_18.African_palm_wine
AAC HP1	BAF collapsed	0.012263244	2.31E-10	26535533	265355	72700	NotAssigned	18.African_palm_wine	18.African_palm_wine_VS_NotAssigned
AAC HP2	BAF collapsed	0.012306547	2.31E-10	26629232	266292	72957	NotAssigned	18.African_palm_wine	18.African_palm_wine_VS_NotAssigned
AAC collapsed	BAF collapsed	0.011873522	2.31E-10	25692243	256922	70390	NotAssigned	18.African_palm_wine	18.African_palm_wine_VS_NotAssigned
AAR	BAF collapsed	0.012064053	2.31E-10	26104518	261045	71519	06.Mosaic_beer	18.African_palm_wine	06.Mosaic_beer_VS_18.African_palm_wine
ABA	BAF collapsed	0.01112006	2.31E-10	24061882	240619	65923	America	18.African_palm_wine	18.African_palm_wine_VS_America
ABH	BAF collapsed	0.010288654	2.31E-10	22262863	222629	60994	America	18.African_palm_wine	18.African_palm_wine_VS_America
ACA	BAF collapsed	0.011631029	2.31E-10	25167529	251675	68952	America	18.African_palm_wine	18.African_palm_wine_VS_America
ACH	BAF collapsed	0.012618324	2.31E-10	27303864	273039	74805	NotAssigned	18.African_palm_wine	18.African_palm_wine_VS_NotAssigned
ADE	BAF collapsed	0.014099267	2.31E-10	30508367	305084	83585	10.Mexican_distillery/agave	18.African_palm_wine	10.Mexican_distillery/agave_VS_18.African_palm_wine
ADI	BAF collapsed	0.012592342	2.31E-10	27247645	272476	74651	01.Wine_European_1	18.African_palm_wine	01.Wine_European_1_VS_18.African_palm_wine
ADM collapsed	BAF collapsed	0.011873522	2.31E-10	25692243	256922	70390	NotAssigned	18.African_palm_wine	18.African_palm_wine_VS_NotAssigned
ADQ	BAF collapsed	0.010106784	2.31E-10	21869327	218693	59916	16.Asian_fermentation	18.African_palm_wine	16.Asian_fermentation_VS_18.African_palm_wine
ADS	BAF collapsed	0.012566361	2.31E-10	27191426	271914	74497	01.Wine_European_1	18.African_palm_wine	01.Wine_European_1_VS_18.African_palm_wine
AEG	BAF collapsed	0.011518443	2.31E-10	24923912	249239	68285	America	18.African_palm_wine	18.African_palm_wine_VS_America
AEH	BAF collapsed	0.012228602	2.31E-10	26460574	264606	72495	America	18.African_palm_wine	18.African_palm_wine_VS_America
AEL collapsed	BAF collapsed	0.011172023	2.31E-10	24174321	241743	66231	17.Spainish	18.African_palm_wine	17.Spainish_VS_18.African_palm_wine
AFH	BAF collapsed	0.010323296	2.31E-10	22337822	223378	61200	16.Asian_fermentation	18.African_palm_wine	16.Asian_fermentation_VS_18.African_palm_wine
AFI	BAF collapsed	0.012644305	2.31E-10	27360084	273601	74959	02.Wine_European_2	18.African_palm_wine	02.Wine_European_2_VS_18.African_palm_wine
AGA 1a	BAF collapsed	0.012635645	2.31E-10	27341344	273413	74908	01.Wine_European_1	18.African_palm_wine	01.Wine_European_1_VS_18.African_palm_wine
AGK	BAF collapsed	0.011682992	2.31E-10	25279968	252800	69260	NotAssigned	18.African_palm_wine	18.African_palm_wine_VS_NotAssigned
AHG	BAF collapsed	0.012514398	2.31E-10	27078987	270790	74189	01.Wine_European_1	18.African_palm_wine	01.Wine_European_1_VS_18.African_palm_wine
AHL	BAF collapsed	0.02043008	2.31E-10	44207149	442071	121115	NotAssigned	18.African_palm_wine	18.African_palm_wine_VS_NotAssigned
AIC	BAF collapsed	0.012514398	2.31E-10	27078987	270790	74189	02.Wine_European_2	18.African_palm_wine	02.Wine_European_2_VS_18.African_palm_wine
AIE	BAF collapsed	0.020464722	2.31E-10	44282108	442821	121321	NotAssigned	18.African_palm_wine	18.African_palm_wine_VS_NotAssigned
AIF HP1	BAF collapsed	0.012557701	2.31E-10	27172686	271727	74446	01.Wine_European_1	18.African_palm_wine	01.Wine_European_1_VS_18.African_palm_wine
AIF HP2	BAF collapsed	0.012609663	2.31E-10	27285125	272851	74754	01.Wine_European_1	18.African_palm_wine	01.Wine_European_1_VS_18.African_palm_wine
AIF collapsed	BAF collapsed	0.012471096	2.31E-10	26985288	269853	73932	01.Wine_European_1	18.African_palm_wine	01.Wine_European_1_VS_18.African_palm_wine
AIG	BAF collapsed	0.012263244	2.31E-10	26535533	265355	72700	06.Mosaic_beer	18.African_palm_wine	06.Mosaic_beer_VS_18.African_palm_wine
AIS HP1	BAF collapsed	0.013553656	2.31E-10	29327761	293278	80350	02.Wine_European_2	18.African_palm_wine	02.Wine_European_2_VS_18.African_palm_wine
AIS HP2	BAF collapsed	0.058596829	2.31E-10	126793374	1267934	347379	02.Wine_European_2	18.African_palm_wine	02.Wine_European_2_VS_18.African_palm_wine
AIS collapsed	BAF collapsed	0.012557701	2.31E-10	27172686	271727	74446	02.Wine_European_2	18.African_palm_wine	02.Wine_European_2_VS_18.African_palm_wine
AKH 1a	BAF collapsed	0.007603904	2.31E-10	16453530	164535	45078	18.African_palm_wine	18.African_palm_wine	18.African_palm_wine_VS_18.African_palm_wine
AKR collapsed	BAF collapsed	0.010565789	2.31E-10	22862536	228625	62637	America	18.African_palm_wine	18.African_palm_wine_VS_America
ALH 1b	BAF collapsed	0.010531147	2.31E-10	22787577	227876	62432	America	18.African_palm_wine	18.African_palm_wine_VS_America
ALH 1c	BAF collapsed	0.010470524	2.31E-10	22656398	226564	62072	America	18.African_palm_wine	18.African_palm_wine_VS_America
ALI HP1	BAF collapsed	0.014956654	2.31E-10	32363606	323636	88667	America	18.African_palm_wine	18.African_palm_wine_VS_America
ALI HP2	BAF collapsed	0.014965315	2.31E-10	32382346	323823	88719	America	18.African_palm_wine	18.African_palm_wine_VS_America
ALI collapsed	BAF collapsed	0.014792105	2.31E-10	32007550	320076	87692	America	18.African_palm_wine	18.African_palm_wine_VS_America
ALS 1a	BAF collapsed	0.012427793	2.31E-10	26891589	268916	73676	01.Wine_European_1	18.African_palm_wine	01.Wine_European_1_VS_18.African_palm_wine
AMH 1a	BAF collapsed	0.030865962	2.31E-10	66788588	667886	182982	28.Taiwanese_I	18.African_palm_wine	18.African_palm_wine_VS_28.Taiwanese_I
AMM 1a	BAF collapsed	0.010635073	2.31E-10	23012454	230125	63048	NotAssigned	18.African_palm_wine	18.African_palm_wine_VS_NotAssigned
AMP 1a	BAF collapsed	0.012765552	2.31E-10	27622441	276224	75678	NotAssigned	18.African_palm_wine	18.African_palm_wine_VS_NotAssigned
ANE	BAF collapsed	0.00949189	2.31E-10	20538803	205388	56271	America	18.African_palm_wine	18.African_palm_wine_VS_America
ANL collapsed	BAF collapsed	0.013735526	2.31E-10	29721296	297213	81428	08.African_beer	18.African_palm_wine	08.African_beer_VS_18.African_palm_wine
ANM collapsed	BAF collapsed	0.013302502	2.31E-10	28784307	287843	78861	08.African_beer	18.African_palm_wine	08.African_beer_VS_18.African_palm_wine
APG	BAF collapsed	0.011847541	2.31E-10	25636024	256360	70236	America	18.African_palm_wine	18.African_palm_wine_VS_America
AQG 2a	BAF collapsed	0.013060009	2.31E-10	28259593	282596	77424	06.Mosaic_beer	18.African_palm_wine	06.Mosaic_beer_VS_18.African_palm_wine
ASB HP1	BAF collapsed	0.012644305	2.31E-10	27360084	273601	74959	06.Mosaic_beer	18.African_palm_wine	06.Mosaic_beer_VS_18.African_palm_wine
ASB HP2	BAF collapsed	0.011934146	2.31E-10	25823422	258234	70749	06.Mosaic_beer	18.African_palm_wine	06.Mosaic_beer_VS_18.African_palm_wine
ASB collapsed	BAF collapsed	0.012176639	2.31E-10	26348135	263481	72187	06.Mosaic_beer	18.African_palm_wine	06.Mosaic_beer_VS_18.African_palm_wine
ASG	BAF collapsed	0.01254038	2.31E-10	27135206	271352	74343	01.Wine_European_1	18.African_palm_wine	01.Wine_European_1_VS_18.African_palm_wine
ASN collapsed	BAF collapsed	0.013770168	2.31E-10	29796256	297963	81634	07.French_dairy	18.African_palm_wine	07.French_dairy_VS_18.African_palm_wine
ATM 1a	BAF collapsed	0.012479756	2.31E-10	27004028	270040	73984	America	18.African_palm_wine	18.African_palm_wine_VS_America
ATV collapsed	BAF collapsed	0.011734955	2.31E-10	25392406	253924	69568	NotAssigned	18.African_palm_wine	18.African_palm_wine_VS_NotAssigned
AVB	BAF collapsed	0.020559987	2.31E-10	44488246	444882	121886	NotAssigned	18.African_palm_wine	18.African_palm_wine_VS_NotAssigned
AVI 1a	BAF collapsed	0.00949189	2.31E-10	20538803	205388	56271	America	18.African_palm_wine	18.African_palm_wine_VS_America
AVN collapsed	BAF collapsed	0.013285181	2.31E-10	28746828	287468	78758	Africa	18.African_palm_wine	18.African_palm_wine_VS_Africa
BAD collapsed	BAF collapsed	0.006659912	2.31E-10	14410893	144109	39482	18.African_palm_wine	18.African_palm_wine	18.African_palm_wine_VS_18.African_palm_wine
AAB	BAG 1a	0.019520729	2.31E-10	42239472	422395	115725	06.Mosaic_beer	NotAssigned	06.Mosaic_beer_VS_NotAssigned
AAC HP1	BAG 1a	0.020230889	2.31E-10	43776134	437761	119935	NotAssigned	NotAssigned	NotAssigned_VS_NotAssigned
AAC HP2	BAG 1a	0.020161605	2.31E-10	43626216	436262	119524	NotAssigned	NotAssigned	NotAssigned_VS_NotAssigned
AAC collapsed	BAG 1a	0.020326154	2.31E-10	43982272	439823	120499	NotAssigned	NotAssigned	NotAssigned_VS_NotAssigned
AAR	BAG 1a	0.019321538	2.31E-10	41808457	418085	114544	06.Mosaic_beer	NotAssigned	06.Mosaic_beer_VS_NotAssigned
ABA	BAG 1a	0.019425464	2.31E-10	42033334	420333	115160	America	NotAssigned	America_VS_NotAssigned
ABH	BAG 1a	0.018888514	2.31E-10	40871468	408715	111977	America	NotAssigned	America_VS_NotAssigned
ACA	BAG 1a	0.019330198	2.31E-10	41827197	418272	114595	America	NotAssigned	America_VS_NotAssigned
ACH	BAG 1a	0.019555371	2.31E-10	42314431	423144	115930	NotAssigned	NotAssigned	NotAssigned_VS_NotAssigned
ADE	BAG 1a	0.020395438	2.31E-10	44132190	441322	120910	10.Mexican_distillery/agave	NotAssigned	10.Mexican_distillery/agave_VS_NotAssigned
ADI	BAG 1a	0.019234933	2.31E-10	41621059	416211	114030	01.Wine_European_1	NotAssigned	01.Wine_European_1_VS_NotAssigned
ADM collapsed	BAG 1a	0.019979735	2.31E-10	43232680	432327	118446	NotAssigned	NotAssigned	NotAssigned_VS_NotAssigned
ADQ	BAG 1a	0.01971126	2.31E-10	42651747	426517	116854	16.Asian_fermentation	NotAssigned	16.Asian_fermentation_VS_NotAssigned
ADS	BAG 1a	0.019217612	2.31E-10	41583579	415836	113928	01.Wine_European_1	NotAssigned	01.Wine_European_1_VS_NotAssigned
AEG	BAG 1a	0.019295556	2.31E-10	41752237	417522	114390	America	NotAssigned	America_VS_NotAssigned
AEH	BAG 1a	0.019425464	2.31E-10	42033334	420333	115160	America	NotAssigned	America_VS_NotAssigned
AEL collapsed	BAG 1a	0.020031697	2.31E-10	43345119	433451	118754	17.Spainish	NotAssigned	17.Spainish_VS_NotAssigned
AFH	BAG 1a	0.019875809	2.31E-10	43007803	430078	117830	16.Asian_fermentation	NotAssigned	16.Asian_fermentation_VS_NotAssigned
AFI	BAG 1a	0.01918297	2.31E-10	41508620	415086	113722	02.Wine_European_2	NotAssigned	02.Wine_European_2_VS_NotAssigned
AGA 1a	BAG 1a	0.019286896	2.31E-10	41733498	417335	114338	01.Wine_European_1	NotAssigned	01.Wine_European_1_VS_NotAssigned
AGK	BAG 1a	0.019382161	2.31E-10	41939635	419396	114903	NotAssigned	NotAssigned	NotAssigned_VS_NotAssigned
AHG	BAG 1a	0.019156989	2.31E-10	41452401	414524	113568	01.Wine_European_1	NotAssigned	01.Wine_European_1_VS_NotAssigned
AHL	BAG 1a	0.026795535	2.31E-10	57980890	579809	158852	NotAssigned	NotAssigned	NotAssigned_VS_NotAssigned
AIC	BAG 1a	0.019035742	2.31E-10	41190044	411900	112849	02.Wine_European_2	NotAssigned	02.Wine_European_2_VS_NotAssigned
AIE	BAG 1a	0.026830177	2.31E-10	58055849	580558	159057	NotAssigned	NotAssigned	NotAssigned_VS_NotAssigned
AIF HP1	BAG 1a	0.019191631	2.31E-10	41527360	415274	113774	01.Wine_European_1	NotAssigned	01.Wine_European_1_VS_NotAssigned
AIF HP2	BAG 1a	0.019226272	2.31E-10	41602319	416023	113979	01.Wine_European_1	NotAssigned	01.Wine_European_1_VS_NotAssigned
AIF collapsed	BAG 1a	0.019087705	2.31E-10	41302483	413025	113157	01.Wine_European_1	NotAssigned	01.Wine_European_1_VS_NotAssigned
AIG	BAG 1a	0.019650636	2.31E-10	42520568	425206	116495	06.Mosaic_beer	NotAssigned	06.Mosaic_beer_VS_NotAssigned
AIS HP1	BAG 1a	0.020118302	2.31E-10	43532517	435325	119267	02.Wine_European_2	NotAssigned	02.Wine_European_2_VS_NotAssigned
AIS HP2	BAG 1a	0.064555241	2.31E-10	139686345	1396863	382702	02.Wine_European_2	NotAssigned	02.Wine_European_2_VS_NotAssigned
AIS collapsed	BAG 1a	0.019131007	2.31E-10	41396181	413962	113414	02.Wine_European_2	NotAssigned	02.Wine_European_2_VS_NotAssigned
AKH 1a	BAG 1a	0.020482043	2.31E-10	44319588	443196	121424	18.African_palm_wine	NotAssigned	18.African_palm_wine_VS_NotAssigned
AKR collapsed	BAG 1a	0.020092321	2.31E-10	43476297	434763	119113	America	NotAssigned	America_VS_NotAssigned
ALH 1b	BAG 1a	0.020075	2.31E-10	43438818	434388	119010	America	NotAssigned	America_VS_NotAssigned
ALH 1c	BAG 1a	0.020005716	2.31E-10	43288900	432889	118600	America	NotAssigned	America_VS_NotAssigned
ALI HP1	BAG 1a	0.021807096	2.31E-10	47186775	471868	129279	America	NotAssigned	America_VS_NotAssigned
ALI HP2	BAG 1a	0.021815757	2.31E-10	47205514	472055	129330	America	NotAssigned	America_VS_NotAssigned
ALI collapsed	BAG 1a	0.021677189	2.31E-10	46905678	469057	128509	America	NotAssigned	America_VS_NotAssigned
ALS 1a	BAG 1a	0.019061723	2.31E-10	41246263	412463	113003	01.Wine_European_1	NotAssigned	01.Wine_European_1_VS_NotAssigned
AMH 1a	BAG 1a	0.027046689	2.31E-10	58524344	585243	160341	28.Taiwanese_I	NotAssigned	28.Taiwanese_I_VS_NotAssigned
AMM 1a	BAG 1a	0.019503408	2.31E-10	42201992	422020	115622	NotAssigned	NotAssigned	NotAssigned_VS_NotAssigned
AMP 1a	BAG 1a	0.019529389	2.31E-10	42258212	422582	115776	NotAssigned	NotAssigned	NotAssigned_VS_NotAssigned
ANE	BAG 1a	0.019226272	2.31E-10	41602319	416023	113979	America	NotAssigned	America_VS_NotAssigned
ANL collapsed	BAG 1a	0.02043874	2.31E-10	44225889	442259	121167	08.African_beer	NotAssigned	08.African_beer_VS_NotAssigned
ANM collapsed	BAG 1a	0.020049018	2.31E-10	43382599	433826	118856	08.African_beer	NotAssigned	08.African_beer_VS_NotAssigned
APG	BAG 1a	0.019373501	2.31E-10	41920895	419209	114852	America	NotAssigned	America_VS_NotAssigned
AQG 2a	BAG 1a	0.019875809	2.31E-10	43007803	430078	117830	06.Mosaic_beer	NotAssigned	06.Mosaic_beer_VS_NotAssigned
ASB HP1	BAG 1a	0.019962414	2.31E-10	43195201	431952	118343	06.Mosaic_beer	NotAssigned	06.Mosaic_beer_VS_NotAssigned
ASB HP2	BAG 1a	0.019460106	2.31E-10	42108293	421083	115365	06.Mosaic_beer	NotAssigned	06.Mosaic_beer_VS_NotAssigned
ASB collapsed	BAG 1a	0.019494747	2.31E-10	42183252	421833	115571	06.Mosaic_beer	NotAssigned	06.Mosaic_beer_VS_NotAssigned
ASG	BAG 1a	0.019191631	2.31E-10	41527360	415274	113774	01.Wine_European_1	NotAssigned	01.Wine_European_1_VS_NotAssigned
ASN collapsed	BAG 1a	0.020707215	2.31E-10	44806822	448068	122758	07.French_dairy	NotAssigned	07.French_dairy_VS_NotAssigned
ATM 1a	BAG 1a	0.019295556	2.31E-10	41752237	417522	114390	America	NotAssigned	America_VS_NotAssigned
ATV collapsed	BAG 1a	0.019676618	2.31E-10	42576788	425768	116649	NotAssigned	NotAssigned	NotAssigned_VS_NotAssigned
AVB	BAG 1a	0.026916781	2.31E-10	58243247	582432	159571	NotAssigned	NotAssigned	NotAssigned_VS_NotAssigned
AVI 1a	BAG 1a	0.019226272	2.31E-10	41602319	416023	113979	America	NotAssigned	America_VS_NotAssigned
AVN collapsed	BAG 1a	0.019962414	2.31E-10	43195201	431952	118343	Africa	NotAssigned	Africa_VS_NotAssigned
BAD collapsed	BAG 1a	0.019988395	2.31E-10	43251420	432514	118497	18.African_palm_wine	NotAssigned	18.African_palm_wine_VS_NotAssigned
BAF collapsed	BAG 1a	0.01990179	2.31E-10	43064022	430640	117984	18.African_palm_wine	NotAssigned	18.African_palm_wine_VS_NotAssigned
AAB	BAH	0.019659297	2.31E-10	42539308	425393	116546	06.Mosaic_beer	NotAssigned	06.Mosaic_beer_VS_NotAssigned
AAC HP1	BAH	0.020360796	2.31E-10	44057231	440572	120705	NotAssigned	NotAssigned	NotAssigned_VS_NotAssigned
AAC HP2	BAH	0.020291512	2.31E-10	43907312	439073	120294	NotAssigned	NotAssigned	NotAssigned_VS_NotAssigned
AAC collapsed	BAH	0.020456061	2.31E-10	44263368	442634	121270	NotAssigned	NotAssigned	NotAssigned_VS_NotAssigned
AAR	BAH	0.019486087	2.31E-10	42164513	421645	115519	06.Mosaic_beer	NotAssigned	06.Mosaic_beer_VS_NotAssigned
ABA	BAH	0.019624655	2.31E-10	42464349	424643	116341	America	NotAssigned	America_VS_NotAssigned
ABH	BAH	0.019122347	2.31E-10	41377442	413774	113363	America	NotAssigned	America_VS_NotAssigned
ACA	BAH	0.019477427	2.31E-10	42145773	421458	115468	America	NotAssigned	America_VS_NotAssigned
ACH	BAH	0.019763222	2.31E-10	42764186	427642	117162	NotAssigned	NotAssigned	NotAssigned_VS_NotAssigned
ADE	BAH	0.020594629	2.31E-10	44563205	445632	122091	10.Mexican_distillery/agave	NotAssigned	10.Mexican_distillery/agave_VS_NotAssigned
ADI	BAH	0.019399482	2.31E-10	41977115	419771	115006	01.Wine_European_1	NotAssigned	01.Wine_European_1_VS_NotAssigned
ADM collapsed	BAH	0.020204907	2.31E-10	43719915	437199	119781	NotAssigned	NotAssigned	NotAssigned_VS_NotAssigned
ADQ	BAH	0.019927772	2.31E-10	43120242	431202	118138	16.Asian_fermentation	NotAssigned	16.Asian_fermentation_VS_NotAssigned
ADS	BAH	0.019382161	2.31E-10	41939635	419396	114903	01.Wine_European_1	NotAssigned	01.Wine_European_1_VS_NotAssigned
AEG	BAH	0.019520729	2.31E-10	42239472	422395	115725	America	NotAssigned	America_VS_NotAssigned
AEH	BAH	0.019590013	2.31E-10	42389390	423894	116135	America	NotAssigned	America_VS_NotAssigned
AEL collapsed	BAH	0.020230889	2.31E-10	43776134	437761	119935	17.Spainish	NotAssigned	17.Spainish_VS_NotAssigned
AFH	BAH	0.020092321	2.31E-10	43476297	434763	119113	16.Asian_fermentation	NotAssigned	16.Asian_fermentation_VS_NotAssigned
AFI	BAH	0.019390822	2.31E-10	41958375	419584	114954	02.Wine_European_2	NotAssigned	02.Wine_European_2_VS_NotAssigned
AGA 1a	BAH	0.019451445	2.31E-10	42089553	420896	115314	01.Wine_European_1	NotAssigned	01.Wine_European_1_VS_NotAssigned
AGK	BAH	0.019572692	2.31E-10	42351910	423519	116033	NotAssigned	NotAssigned	NotAssigned_VS_NotAssigned
AHG	BAH	0.019321538	2.31E-10	41808457	418085	114544	01.Wine_European_1	NotAssigned	01.Wine_European_1_VS_NotAssigned
AHL	BAH	0.026977405	2.31E-10	58374425	583744	159930	NotAssigned	NotAssigned	NotAssigned_VS_NotAssigned
AIC	BAH	0.019243593	2.31E-10	41639799	416398	114082	02.Wine_European_2	NotAssigned	02.Wine_European_2_VS_NotAssigned
AIE	BAH	0.027012047	2.31E-10	58449384	584494	160135	NotAssigned	NotAssigned	NotAssigned_VS_NotAssigned
AIF HP1	BAH	0.01935618	2.31E-10	41883416	418834	114749	01.Wine_European_1	NotAssigned	01.Wine_European_1_VS_NotAssigned
AIF HP2	BAH	0.019390822	2.31E-10	41958375	419584	114954	01.Wine_European_1	NotAssigned	01.Wine_European_1_VS_NotAssigned
AIF collapsed	BAH	0.019252254	2.31E-10	41658538	416585	114133	01.Wine_European_1	NotAssigned	01.Wine_European_1_VS_NotAssigned
AIG	BAH	0.019806525	2.31E-10	42857885	428579	117419	06.Mosaic_beer	NotAssigned	06.Mosaic_beer_VS_NotAssigned
AIS HP1	BAH	0.020282851	2.31E-10	43888573	438886	120243	02.Wine_European_2	NotAssigned	02.Wine_European_2_VS_NotAssigned
AIS HP2	BAH	0.06471979	2.31E-10	140042401	1400424	383678	02.Wine_European_2	NotAssigned	02.Wine_European_2_VS_NotAssigned
AIS collapsed	BAH	0.019304217	2.31E-10	41770977	417710	114441	02.Wine_European_2	NotAssigned	02.Wine_European_2_VS_NotAssigned
AKH 1a	BAH	0.020663913	2.31E-10	44713123	447131	122502	18.African_palm_wine	NotAssigned	18.African_palm_wine_VS_NotAssigned
AKR collapsed	BAH	0.020274191	2.31E-10	43869833	438698	120191	America	NotAssigned	America_VS_NotAssigned
ALH 1b	BAH	0.02025687	2.31E-10	43832353	438324	120089	America	NotAssigned	America_VS_NotAssigned
ALH 1c	BAH	0.020187586	2.31E-10	43682435	436824	119678	America	NotAssigned	America_VS_NotAssigned
ALI HP1	BAH	0.021980306	2.31E-10	47561570	475616	130306	America	NotAssigned	America_VS_NotAssigned
ALI HP2	BAH	0.021988967	2.31E-10	47580310	475803	130357	America	NotAssigned	America_VS_NotAssigned
ALI collapsed	BAH	0.021850399	2.31E-10	47280473	472805	129536	America	NotAssigned	America_VS_NotAssigned
ALS 1a	BAH	0.019208952	2.31E-10	41564840	415648	113876	01.Wine_European_1	NotAssigned	01.Wine_European_1_VS_NotAssigned
AMH 1a	BAH	0.027141954	2.31E-10	58730481	587305	160905	28.Taiwanese_I	NotAssigned	28.Taiwanese_I_VS_NotAssigned
AMM 1a	BAH	0.019737241	2.31E-10	42707966	427080	117008	NotAssigned	NotAssigned	NotAssigned_VS_NotAssigned
AMP 1a	BAH	0.01971992	2.31E-10	42670487	426705	116905	NotAssigned	NotAssigned	NotAssigned_VS_NotAssigned
ANE	BAH	0.019425464	2.31E-10	42033334	420333	115160	America	NotAssigned	America_VS_NotAssigned
ANL collapsed	BAH	0.02062061	2.31E-10	44619424	446194	122245	08.African_beer	NotAssigned	08.African_beer_VS_NotAssigned
ANM collapsed	BAH	0.020239549	2.31E-10	43794874	437949	119986	08.African_beer	NotAssigned	08.African_beer_VS_NotAssigned
APG	BAH	0.019564031	2.31E-10	42333171	423332	115981	America	NotAssigned	America_VS_NotAssigned
AQG 2a	BAH	0.020075	2.31E-10	43438818	434388	119010	06.Mosaic_beer	NotAssigned	06.Mosaic_beer_VS_NotAssigned
ASB HP1	BAH	0.020092321	2.31E-10	43476297	434763	119113	06.Mosaic_beer	NotAssigned	06.Mosaic_beer_VS_NotAssigned
ASB HP2	BAH	0.019615994	2.31E-10	42445609	424456	116289	06.Mosaic_beer	NotAssigned	06.Mosaic_beer_VS_NotAssigned
ASB collapsed	BAH	0.019624655	2.31E-10	42464349	424643	116341	06.Mosaic_beer	NotAssigned	06.Mosaic_beer_VS_NotAssigned
ASG	BAH	0.01935618	2.31E-10	41883416	418834	114749	01.Wine_European_1	NotAssigned	01.Wine_European_1_VS_NotAssigned
ASN collapsed	BAH	0.020871764	2.31E-10	45162878	451629	123734	07.French_dairy	NotAssigned	07.French_dairy_VS_NotAssigned
ATM 1a	BAH	0.019468766	2.31E-10	42127033	421270	115417	America	NotAssigned	America_VS_NotAssigned
ATV collapsed	BAH	0.019823846	2.31E-10	42895364	428954	117522	NotAssigned	NotAssigned	NotAssigned_VS_NotAssigned
AVB	BAH	0.027081331	2.31E-10	58599303	585993	160546	NotAssigned	NotAssigned	NotAssigned_VS_NotAssigned
AVI 1a	BAH	0.019425464	2.31E-10	42033334	420333	115160	America	NotAssigned	America_VS_NotAssigned
AVN collapsed	BAH	0.020152944	2.31E-10	43607476	436075	119473	Africa	NotAssigned	Africa_VS_NotAssigned
BAD collapsed	BAH	0.020204907	2.31E-10	43719915	437199	119781	18.African_palm_wine	NotAssigned	18.African_palm_wine_VS_NotAssigned
BAF collapsed	BAH	0.020100981	2.31E-10	43495037	434950	119164	18.African_palm_wine	NotAssigned	18.African_palm_wine_VS_NotAssigned
BAG 1a	BAH	0.001333714	2.31E-10	2885927	28859	7907	NotAssigned	NotAssigned	NotAssigned_VS_NotAssigned
AAB	BAI 1a	0.013822131	2.31E-10	29908694	299087	81942	06.Mosaic_beer	25.Far_East_Asian	06.Mosaic_beer_VS_25.Far_East_Asian
AAC HP1	BAI 1a	0.014289797	2.31E-10	30920643	309206	84714	NotAssigned	25.Far_East_Asian	25.Far_East_Asian_VS_NotAssigned
AAC HP2	BAI 1a	0.014263816	2.31E-10	30864423	308644	84560	NotAssigned	25.Far_East_Asian	25.Far_East_Asian_VS_NotAssigned
AAC collapsed	BAI 1a	0.014315779	2.31E-10	30976862	309769	84868	NotAssigned	25.Far_East_Asian	25.Far_East_Asian_VS_NotAssigned
AAR	BAI 1a	0.013371786	2.31E-10	28934226	289342	79272	06.Mosaic_beer	25.Far_East_Asian	06.Mosaic_beer_VS_25.Far_East_Asian
ABA	BAI 1a	0.012982064	2.31E-10	28090935	280909	76961	America	25.Far_East_Asian	25.Far_East_Asian_VS_America
ABH	BAI 1a	0.012575021	2.31E-10	27210165	272102	74548	America	25.Far_East_Asian	25.Far_East_Asian_VS_America
ACA	BAI 1a	0.013311163	2.31E-10	28803047	288030	78912	America	25.Far_East_Asian	25.Far_East_Asian_VS_America
ACH	BAI 1a	0.013908736	2.31E-10	30096092	300961	82455	NotAssigned	25.Far_East_Asian	25.Far_East_Asian_VS_NotAssigned
ADE	BAI 1a	0.014766124	2.31E-10	31951331	319513	87538	10.Mexican_distillery/agave	25.Far_East_Asian	10.Mexican_distillery/agave_VS_25.Far_East_Asian
ADI	BAI 1a	0.013726866	2.31E-10	29702557	297026	81377	01.Wine_European_1	25.Far_East_Asian	01.Wine_European_1_VS_25.Far_East_Asian
ADM collapsed	BAI 1a	0.013752847	2.31E-10	29758776	297588	81531	NotAssigned	25.Far_East_Asian	25.Far_East_Asian_VS_NotAssigned
ADQ	BAI 1a	0.012886799	2.31E-10	27884798	278848	76397	16.Asian_fermentation	25.Far_East_Asian	16.Asian_fermentation_VS_25.Far_East_Asian
ADS	BAI 1a	0.013744187	2.31E-10	29740036	297400	81480	01.Wine_European_1	25.Far_East_Asian	01.Wine_European_1_VS_25.Far_East_Asian
AEG	BAI 1a	0.013648921	2.31E-10	29533899	295339	80915	America	25.Far_East_Asian	25.Far_East_Asian_VS_America
AEH	BAI 1a	0.014038643	2.31E-10	30377189	303772	83225	America	25.Far_East_Asian	25.Far_East_Asian_VS_America
AEL collapsed	BAI 1a	0.013172595	2.31E-10	28503211	285032	78091	17.Spainish	25.Far_East_Asian	17.Spainish_VS_25.Far_East_Asian
AFH	BAI 1a	0.012791534	2.31E-10	27678660	276787	75832	16.Asian_fermentation	25.Far_East_Asian	16.Asian_fermentation_VS_25.Far_East_Asian
AFI	BAI 1a	0.01379615	2.31E-10	29852475	298525	81788	02.Wine_European_2	25.Far_East_Asian	02.Wine_European_2_VS_25.Far_East_Asian
AGA 1a	BAI 1a	0.01379615	2.31E-10	29852475	298525	81788	01.Wine_European_1	25.Far_East_Asian	01.Wine_European_1_VS_25.Far_East_Asian
AGK	BAI 1a	0.013544996	2.31E-10	29309021	293090	80299	NotAssigned	25.Far_East_Asian	25.Far_East_Asian_VS_NotAssigned
AHG	BAI 1a	0.013683563	2.31E-10	29608858	296089	81120	01.Wine_European_1	25.Far_East_Asian	01.Wine_European_1_VS_25.Far_East_Asian
AHL	BAI 1a	0.021477998	2.31E-10	46474663	464747	127328	NotAssigned	25.Far_East_Asian	25.Far_East_Asian_VS_NotAssigned
AIC	BAI 1a	0.013657582	2.31E-10	29552638	295526	80966	02.Wine_European_2	25.Far_East_Asian	02.Wine_European_2_VS_25.Far_East_Asian
AIE	BAI 1a	0.021581924	2.31E-10	46699540	466995	127944	NotAssigned	25.Far_East_Asian	25.Far_East_Asian_VS_NotAssigned
AIF HP1	BAI 1a	0.013718205	2.31E-10	29683817	296838	81326	01.Wine_European_1	25.Far_East_Asian	01.Wine_European_1_VS_25.Far_East_Asian
AIF HP2	BAI 1a	0.013770168	2.31E-10	29796256	297963	81634	01.Wine_European_1	25.Far_East_Asian	01.Wine_European_1_VS_25.Far_East_Asian
AIF collapsed	BAI 1a	0.0136316	2.31E-10	29496419	294964	80812	01.Wine_European_1	25.Far_East_Asian	01.Wine_European_1_VS_25.Far_East_Asian
AIG	BAI 1a	0.0136316	2.31E-10	29496419	294964	80812	06.Mosaic_beer	25.Far_East_Asian	06.Mosaic_beer_VS_25.Far_East_Asian
AIS HP1	BAI 1a	0.0147055	2.31E-10	31820152	318202	87178	02.Wine_European_2	25.Far_East_Asian	02.Wine_European_2_VS_25.Far_East_Asian
AIS HP2	BAI 1a	0.059601445	2.31E-10	128967189	1289672	353335	02.Wine_European_2	25.Far_East_Asian	02.Wine_European_2_VS_25.Far_East_Asian
AIS collapsed	BAI 1a	0.013735526	2.31E-10	29721296	297213	81428	02.Wine_European_2	25.Far_East_Asian	02.Wine_European_2_VS_25.Far_East_Asian
AKH 1a	BAI 1a	0.013874094	2.31E-10	30021133	300211	82250	18.African_palm_wine	25.Far_East_Asian	18.African_palm_wine_VS_25.Far_East_Asian
AKR collapsed	BAI 1a	0.013060009	2.31E-10	28259593	282596	77424	America	25.Far_East_Asian	25.Far_East_Asian_VS_America
ALH 1b	BAI 1a	0.012990725	2.31E-10	28109675	281097	77013	America	25.Far_East_Asian	25.Far_East_Asian_VS_America
ALH 1c	BAI 1a	0.012947422	2.31E-10	28015976	280160	76756	America	25.Far_East_Asian	25.Far_East_Asian_VS_America
ALI HP1	BAI 1a	0.016021894	2.31E-10	34668599	346686	94982	America	25.Far_East_Asian	25.Far_East_Asian_VS_America
ALI HP2	BAI 1a	0.016030554	2.31E-10	34687339	346873	95034	America	25.Far_East_Asian	25.Far_East_Asian_VS_America
ALI collapsed	BAI 1a	0.015814042	2.31E-10	34218844	342188	93750	America	25.Far_East_Asian	25.Far_East_Asian_VS_America
ALS 1a	BAI 1a	0.013605619	2.31E-10	29440200	294402	80658	01.Wine_European_1	25.Far_East_Asian	01.Wine_European_1_VS_25.Far_East_Asian
AMH 1a	BAI 1a	0.029177168	2.31E-10	63134330	631343	172971	28.Taiwanese_I	25.Far_East_Asian	25.Far_East_Asian_VS_28.Taiwanese_I
AMM 1a	BAI 1a	0.012575021	2.31E-10	27210165	272102	74548	NotAssigned	25.Far_East_Asian	25.Far_East_Asian_VS_NotAssigned
AMP 1a	BAI 1a	0.014064625	2.31E-10	30433408	304334	83379	NotAssigned	25.Far_East_Asian	25.Far_East_Asian_VS_NotAssigned
ANE	BAI 1a	0.012159318	2.31E-10	26310656	263107	72084	America	25.Far_East_Asian	25.Far_East_Asian_VS_America
ANL collapsed	BAI 1a	0.015147185	2.31E-10	32775881	327759	89797	08.African_beer	25.Far_East_Asian	08.African_beer_VS_25.Far_East_Asian
ANM collapsed	BAI 1a	0.014714161	2.31E-10	31838892	318389	87230	08.African_beer	25.Far_East_Asian	08.African_beer_VS_25.Far_East_Asian
APG	BAI 1a	0.013562317	2.31E-10	29346501	293465	80401	America	25.Far_East_Asian	25.Far_East_Asian_VS_America
AQG 2a	BAI 1a	0.014549612	2.31E-10	31482836	314828	86254	06.Mosaic_beer	25.Far_East_Asian	06.Mosaic_beer_VS_25.Far_East_Asian
ASB HP1	BAI 1a	0.014055964	2.31E-10	30414668	304147	83328	06.Mosaic_beer	25.Far_East_Asian	06.Mosaic_beer_VS_25.Far_East_Asian
ASB HP2	BAI 1a	0.013415088	2.31E-10	29027924	290279	79529	06.Mosaic_beer	25.Far_East_Asian	06.Mosaic_beer_VS_25.Far_East_Asian
ASB collapsed	BAI 1a	0.013423749	2.31E-10	29046664	290467	79580	06.Mosaic_beer	25.Far_East_Asian	06.Mosaic_beer_VS_25.Far_East_Asian
ASG	BAI 1a	0.013718205	2.31E-10	29683817	296838	81326	01.Wine_European_1	25.Far_East_Asian	01.Wine_European_1_VS_25.Far_East_Asian
ASN collapsed	BAI 1a	0.0147055	2.31E-10	31820152	318202	87178	07.French_dairy	25.Far_East_Asian	07.French_dairy_VS_25.Far_East_Asian
ATM 1a	BAI 1a	0.013640261	2.31E-10	29515159	295152	80863	America	25.Far_East_Asian	25.Far_East_Asian_VS_America
ATV collapsed	BAI 1a	0.013640261	2.31E-10	29515159	295152	80863	NotAssigned	25.Far_East_Asian	25.Far_East_Asian_VS_NotAssigned
AVB	BAI 1a	0.021651208	2.31E-10	46849458	468495	128355	NotAssigned	25.Far_East_Asian	25.Far_East_Asian_VS_NotAssigned
AVI 1a	BAI 1a	0.012159318	2.31E-10	26310656	263107	72084	America	25.Far_East_Asian	25.Far_East_Asian_VS_America
AVN collapsed	BAI 1a	0.014644877	2.31E-10	31688974	316890	86819	Africa	25.Far_East_Asian	25.Far_East_Asian_VS_Africa
BAD collapsed	BAI 1a	0.013215897	2.31E-10	28596909	285969	78348	18.African_palm_wine	25.Far_East_Asian	18.African_palm_wine_VS_25.Far_East_Asian
BAF collapsed	BAI 1a	0.013406428	2.31E-10	29009185	290092	79477	18.African_palm_wine	25.Far_East_Asian	18.African_palm_wine_VS_25.Far_East_Asian
BAG 1a	BAI 1a	0.016887942	2.31E-10	36542578	365426	100117	NotAssigned	25.Far_East_Asian	25.Far_East_Asian_VS_NotAssigned
BAH	BAI 1a	0.017043831	2.31E-10	36879894	368799	101041	NotAssigned	25.Far_East_Asian	25.Far_East_Asian_VS_NotAssigned
AAB	BAK 1a	0.01344107	2.31E-10	29084144	290841	79683	06.Mosaic_beer	25.Far_East_Asian	06.Mosaic_beer_VS_25.Far_East_Asian
AAC HP1	BAK 1a	0.013969359	2.31E-10	30227271	302273	82814	NotAssigned	25.Far_East_Asian	25.Far_East_Asian_VS_NotAssigned
AAC HP2	BAK 1a	0.014116587	2.31E-10	30545847	305458	83687	NotAssigned	25.Far_East_Asian	25.Far_East_Asian_VS_NotAssigned
AAC collapsed	BAK 1a	0.013926057	2.31E-10	30133572	301336	82558	NotAssigned	25.Far_East_Asian	25.Far_East_Asian_VS_NotAssigned
AAR	BAK 1a	0.013285181	2.31E-10	28746828	287468	78758	06.Mosaic_beer	25.Far_East_Asian	06.Mosaic_beer_VS_25.Far_East_Asian
ABA	BAK 1a	0.012886799	2.31E-10	27884798	278848	76397	America	25.Far_East_Asian	25.Far_East_Asian_VS_America
ABH	BAK 1a	0.012462435	2.31E-10	26966548	269665	73881	America	25.Far_East_Asian	25.Far_East_Asian_VS_America
ACA	BAK 1a	0.01307733	2.31E-10	28297073	282971	77526	America	25.Far_East_Asian	25.Far_East_Asian_VS_America
ACH	BAK 1a	0.013536335	2.31E-10	29290281	292903	80247	NotAssigned	25.Far_East_Asian	25.Far_East_Asian_VS_NotAssigned
ADE	BAK 1a	0.014402383	2.31E-10	31164260	311643	85382	10.Mexican_distillery/agave	25.Far_East_Asian	10.Mexican_distillery/agave_VS_25.Far_East_Asian
ADI	BAK 1a	0.013553656	2.31E-10	29327761	293278	80350	01.Wine_European_1	25.Far_East_Asian	01.Wine_European_1_VS_25.Far_East_Asian
ADM collapsed	BAK 1a	0.013605619	2.31E-10	29440200	294402	80658	NotAssigned	25.Far_East_Asian	25.Far_East_Asian_VS_NotAssigned
ADQ	BAK 1a	0.012497077	2.31E-10	27041507	270415	74086	16.Asian_fermentation	25.Far_East_Asian	16.Asian_fermentation_VS_25.Far_East_Asian
ADS	BAK 1a	0.013553656	2.31E-10	29327761	293278	80350	01.Wine_European_1	25.Far_East_Asian	01.Wine_European_1_VS_25.Far_East_Asian
AEG	BAK 1a	0.013293842	2.31E-10	28765567	287656	78810	America	25.Far_East_Asian	25.Far_East_Asian_VS_America
AEH	BAK 1a	0.013527675	2.31E-10	29271542	292715	80196	America	25.Far_East_Asian	25.Far_East_Asian_VS_America
AEL collapsed	BAK 1a	0.013034027	2.31E-10	28203374	282034	77270	17.Spainish	25.Far_East_Asian	17.Spainish_VS_25.Far_East_Asian
AFH	BAK 1a	0.012652966	2.31E-10	27378824	273788	75010	16.Asian_fermentation	25.Far_East_Asian	16.Asian_fermentation_VS_25.Far_East_Asian
AFI	BAK 1a	0.013570977	2.31E-10	29365241	293652	80453	02.Wine_European_2	25.Far_East_Asian	02.Wine_European_2_VS_25.Far_East_Asian
AGA 1a	BAK 1a	0.01362294	2.31E-10	29477679	294777	80761	01.Wine_European_1	25.Far_East_Asian	01.Wine_European_1_VS_25.Far_East_Asian
AGK	BAK 1a	0.013406428	2.31E-10	29009185	290092	79477	NotAssigned	25.Far_East_Asian	25.Far_East_Asian_VS_NotAssigned
AHG	BAK 1a	0.013510354	2.31E-10	29234062	292341	80093	01.Wine_European_1	25.Far_East_Asian	01.Wine_European_1_VS_25.Far_East_Asian
AHL	BAK 1a	0.021417375	2.31E-10	46343484	463435	126968	NotAssigned	25.Far_East_Asian	25.Far_East_Asian_VS_NotAssigned
AIC	BAK 1a	0.01344973	2.31E-10	29102884	291029	79734	02.Wine_European_2	25.Far_East_Asian	02.Wine_European_2_VS_25.Far_East_Asian
AIE	BAK 1a	0.02150398	2.31E-10	46530882	465309	127482	NotAssigned	25.Far_East_Asian	25.Far_East_Asian_VS_NotAssigned
AIF HP1	BAK 1a	0.013544996	2.31E-10	29309021	293090	80299	01.Wine_European_1	25.Far_East_Asian	01.Wine_European_1_VS_25.Far_East_Asian
AIF HP2	BAK 1a	0.013596958	2.31E-10	29421460	294215	80607	01.Wine_European_1	25.Far_East_Asian	01.Wine_European_1_VS_25.Far_East_Asian
AIF collapsed	BAK 1a	0.013458391	2.31E-10	29121623	291216	79785	01.Wine_European_1	25.Far_East_Asian	01.Wine_European_1_VS_25.Far_East_Asian
AIG	BAK 1a	0.01344973	2.31E-10	29102884	291029	79734	06.Mosaic_beer	25.Far_East_Asian	06.Mosaic_beer_VS_25.Far_East_Asian
AIS HP1	BAK 1a	0.014532291	2.31E-10	31445357	314454	86152	02.Wine_European_2	25.Far_East_Asian	02.Wine_European_2_VS_25.Far_East_Asian
AIS HP2	BAK 1a	0.059315649	2.31E-10	128348776	1283488	351640	02.Wine_European_2	25.Far_East_Asian	02.Wine_European_2_VS_25.Far_East_Asian
AIS collapsed	BAK 1a	0.013562317	2.31E-10	29346501	293465	80401	02.Wine_European_2	25.Far_East_Asian	02.Wine_European_2_VS_25.Far_East_Asian
AKH 1a	BAK 1a	0.013648921	2.31E-10	29533899	295339	80915	18.African_palm_wine	25.Far_East_Asian	18.African_palm_wine_VS_25.Far_East_Asian
AKR collapsed	BAK 1a	0.012930101	2.31E-10	27978497	279785	76653	America	25.Far_East_Asian	25.Far_East_Asian_VS_America
ALH 1b	BAK 1a	0.012886799	2.31E-10	27884798	278848	76397	America	25.Far_East_Asian	25.Far_East_Asian_VS_America
ALH 1c	BAK 1a	0.012834836	2.31E-10	27772359	277724	76089	America	25.Far_East_Asian	25.Far_East_Asian_VS_America
ALI HP1	BAK 1a	0.015692795	2.31E-10	33956487	339565	93031	America	25.Far_East_Asian	25.Far_East_Asian_VS_America
ALI HP2	BAK 1a	0.015701456	2.31E-10	33975227	339752	93083	America	25.Far_East_Asian	25.Far_East_Asian_VS_America
ALI collapsed	BAK 1a	0.015458962	2.31E-10	33450513	334505	91645	America	25.Far_East_Asian	25.Far_East_Asian_VS_America
ALS 1a	BAK 1a	0.013432409	2.31E-10	29065404	290654	79631	01.Wine_European_1	25.Far_East_Asian	01.Wine_European_1_VS_25.Far_East_Asian
AMH 1a	BAK 1a	0.028926014	2.31E-10	62590876	625909	171482	28.Taiwanese_I	25.Far_East_Asian	25.Far_East_Asian_VS_28.Taiwanese_I
AMM 1a	BAK 1a	0.012609663	2.31E-10	27285125	272851	74754	NotAssigned	25.Far_East_Asian	25.Far_East_Asian_VS_NotAssigned
AMP 1a	BAK 1a	0.01380481	2.31E-10	29871215	298712	81839	NotAssigned	25.Far_East_Asian	25.Far_East_Asian_VS_NotAssigned
ANE	BAK 1a	0.011934146	2.31E-10	25823422	258234	70749	America	25.Far_East_Asian	25.Far_East_Asian_VS_America
ANL collapsed	BAK 1a	0.014861389	2.31E-10	32157468	321575	88103	08.African_beer	25.Far_East_Asian	08.African_beer_VS_25.Far_East_Asian
[truncated: 14,292 more rows]

## Sheet: Supp Table 5
SV list per strains
chromosome	genomes	strains	start_avg	end_avg	size_avg	SV_type	allele_frequency	start_all	end_all	size_all	reciprocal_ref	reciprocal_genomes
chrI	BAD_block71_canu_tig00000002;BAD_block71_Sdn_contig1	BAD	54	160575	160520	transloc	0.007	41;68	160575;160575	160534;160507	]chrXVI:909801]	]chrXVI:908583];]chrXVI:911019]
chrI	ADM_Sdn_chrI;AIS_HP2_canu_chrI;BTE_block1_Sdn_utg0	ADM;AIS;BTE	160	1909	4827	insertion	0.021	102;1;377	1909;1909;1909	4711;5206;4565
chrI	ADM_Sdn_chrI;BTE_block1_Sdn_utg0	ADM;BTE	240	1909	4638	insertion	0.014	102;377	1909;1909	4711;4565
chrI	AEL_HP1_Sdn_chrI;BBT_block34_canu_tig00000001	AEL;BBT	240	230218	229978	transloc	0.014	102;377	230218;230218	230116;229841	[chrVIII:559812[	[chrVIII:556983[;[chrVIII:562640[
chrI	CPS_block55_canu_tig00000001;CPS_block55_Sdn_contig1;CPS_canu_chrI;CPS_Sdn_chrI	CPS	765	1443	2032	insertion	0.007	765;764;765;765	1443;1443;1443;1443	2031;2034;2032;2032
chrI	BAL_1a_canu_chrI;BAL_1a_Sdn_chrI	BAL	3112	3129	154	insertion	0.007	3112;3112	3129;3129	154;154
chrI	ADE_canu_chrI;ADE_Sdn_chrI;BBM_1a_canu_chrI;BBM_1a_Sdn_chrI;CPA_1a_canu_chrI;CPA_1a_Sdn_chrI;CPI_1c_canu_chrI;CPI_1c_Sdn_chrI	ADE;BBM;CPA;CPI	4777	4777	1845	insertion	0.028	4777;4777;4777;4777;4777;4777;4777;4777	4777;4777;4777;4777;4777;4777;4777;4777	1846;1846;1845;1845;1845;1845;1845;1845
chrI	ADE_canu_chrI;ADE_Sdn_chrI;BBM_1a_canu_chrI;BBM_1a_Sdn_chrI;CPA_1a_canu_chrI;CPA_1a_Sdn_chrI;CPI_1c_canu_chrI;CPI_1c_Sdn_chrI	ADE;BBM;CPA;CPI	5455	5460	332	insertion	0.028	5455;5455;5455;5455;5455;5455;5455;5455	5460;5460;5460;5460;5460;5460;5460;5460	332;332;332;332;332;332;332;332
chrI	AGA_1a_canu_chrI;AGA_1a_Sdn_chrI	AGA	5469	27016	10402	insertion	0.007	5469;5469	27016;27016	10395;10408
chrI	ABA_canu_chrI;ABA_Sdn_chrI_chrVII;BDC_1c_canu_chrI	ABA;BDC	6755	6764	5953	insertion	0.014	6755;6755;6755	6764;6764;6764	5957;5956;5947
chrI	CPS_block55_canu_tig00000001;CPS_block55_Sdn_contig1;CPS_canu_chrI;CPS_Sdn_chrI	CPS	7713	7717	5926	insertion	0.007	7713;7713;7713;7713	7717;7717;7717;7717	5925;5925;5926;5929
chrI	AHL_canu_chrI;AHL_Sdn_chrI	AHL	9729	11900	2171	inversion	0.007	9729;9729	11900;11900	2171;2171
chrI	ADE_canu_chrI;ADE_Sdn_chrI;BBM_1a_canu_chrI;BBM_1a_Sdn_chrI;CDN_1a_canu_chrI;CDN_1a_Sdn_chrI;CPA_1a_canu_chrI;CPA_1a_Sdn_chrI;CPI_1c_canu_chrI;CPI_1c_Sdn_chrI	ADE;BBM;CDN;CPA;CPI	10565	10578	324	insertion	0.035	10565;10565;10565;10565;10565;10565;10565;10565;10565;10565	10578;10578;10578;10578;10578;10578;10578;10578;10578;10578	324;324;324;324;324;324;324;324;324;324
chrI	ADQ_canu_chrI;ADQ_Sdn_chrI	ADQ	11991	12105	114	deletion	0.007	11991;11991	12105;12105	114;114
chrI	ABH_canu_chrI;ABH_Sdn_chrI_chrX;AKH_1a_canu_chrI;AKH_1a_canu_chrI;AKH_1a_Sdn_chrI;AKH_1a_Sdn_chrI;ANM_block111_canu_contig1;ANM_block111_canu_contig1;ASB_HP2_canu_chrI_HPv2;BAF_canu_chrI;BAF_HP1_canu_chrI_1;BAF_HP1_Sdn_chrI_1_HPv1;BAF_HP2_canu_chrI;BAF_HP2_Sdn_chrI_1_HPv2;BAF_Sdn_chrI;BY4742_chrI;CBM_HP1_canu_chrI_1;CHS_3a_Sdn_chrI;S288C_chrI;W303_chrI	ABH;AKH;ANM;ASB;BAF;BY4742;CBM;CHS;S288C;W303	12472	12835	363	duplication	0.071	12479;12479;12469;12469;12469;12469;12479;12479;12479;12469;12469;12469;12469;12469;12469;12469;12469;12485;12469;12469	12811;12811;12838;12838;12838;12838;12838;12838;12838;12838;12838;12838;12838;12838;12838;12838;12838;12838;12838;12838	332;332;369;369;369;369;359;359;359;369;369;369;369;369;369;369;369;353;369;369
chrI	AMM_1a_canu_chrI;AMM_1a_Sdn_chrI	AMM	12479	12838	73	insertion	0.007	12479;12479	12838;12838	73;73
chrI	CIH_HP1_canu_chrI_1;CLL_canu_chrI;CLL_HP1_canu_chrI_1_HPv1;CLL_HP1_Sdn_chrI;CLL_HP2_canu_chrI_1_HPv2;CLL_Sdn_chrI	CIH;CLL	12550	26474	373	insertion	0.014	12550;12550;12550;12550;12550;12550	26474;26474;26474;26474;26474;26474	373;373;373;373;373;373
chrI	AAC_canu_chrI;AAC_Sdn_chrI;ADE_canu_chrI;ADE_Sdn_chrI;AFH_canu_chrI;AFH_Sdn_chrI;AKR_canu_chrI;AKR_HP1_canu_chrI_1_HPv1;ANL_block31_canu_contig1;ANL_block31_Sdn_utg0;ATV_block150_canu_contig2;ATV_block150_Sdn_utg1;ATV_block88_canu_tig00000001;ATV_block88_Sdn_contig1;BAD_block71_canu_tig00000002;BAD_block71_Sdn_contig1;BBM_1a_canu_chrI;BBM_1a_Sdn_chrI;BDM_1a_canu_chrI;BDM_1a_Sdn_chrI;CCT_1a_canu_c…	AAC;ADE;AFH;AKR;ANL;ATV;BAD;BBM;BDM;CCT;CDN;CFC;CIH;CPA;CPS;Y12	12568	24048	11480	deletion	0.113	12550;12550;12598;12598;12550;12550;12550;12550;12550;12550;12550;12550;12550;12550;12550;12550;12598;12598;12550;12550;12598;12598;12598;12598;12550;12550;12598;12646;12598;12598;12550;12550;12550;12550;12550	24007;24007;24064;24064;24064;24064;24064;24064;24007;24007;24007;24007;24007;24007;24064;24064;24064;24064;24064;24064;24064;24064;24064;24064;24007;24064;24007;24064;24064;24064;24064;24064;24064;24064;24064	11457;11457;11466;11466;11514;11514;11514;11514;11457;11457;11457;11457;11457;11457;11514;11514;11466;11466;11514;11514;11466;11466;11466;11466;11457;11514;11409;11418;11466;11466;11514;11514;11514;11514;11514
chrI	AAC_HP1_canu_chrI;AAC_HP1_Sdn_chrI_HPv1;AAC_HP2_canu_chrI_HPv2;ADQ_canu_chrI;ADQ_Sdn_chrI;AKR_HP1_Sdn_chrI;AKR_Sdn_chrI;ALH_1b_canu_chrI;ALH_1b_Sdn_chrI;ALH_1c_canu_chrI;ALH_1c_Sdn_chrI;BAL_1a_canu_chrI;BAL_1a_Sdn_chrI;BDC_1c_Sdn_chrI;BDF_1d_canu_chrI;BDF_1d_Sdn_chrI;BDN_1c_canu_chrI;BDN_1c_Sdn_chrI;BFH_canu_chrI;BGN_3a_canu_chrI;BGN_3a_Sdn_chrI;BGP_1a_mixedALT_chrI;BGP_1a_mixed_chrI;CBK_canu_chr…	AAC;ADQ;AKR;ALH;BAL;BDC;BDF;BDN;BFH;BGN;BGP;CBK;CBM;CFC;CFF;CGH;CIH;CQI;DBVPG6044;HN1;Y55	12576	12747	171	deletion	0.149	12550;12550;12550;12598;12598;12550;12550;12550;12550;12550;12550;12598;12598;12550;12598;12598;12550;12550;12597;12597;12597;12521;12521;12598;12598;12598;12550;12550;12646;12598;12598;12598;12598;12598;12598	12757;12757;12841;12661;12661;12864;12864;12864;12864;12864;12864;12706;12706;12757;12661;12661;12757;12757;12709;12709;12709;12715;12715;12709;12709;12709;12750;12757;12841;12709;12709;12709;12709;12706;12709	207;207;291;63;63;314;314;314;314;314;314;108;108;207;63;63;207;207;112;112;112;194;194;111;111;111;200;207;195;111;111;111;111;108;111
chrI	CCT_1a_canu_chrI;CCT_1a_Sdn_chrI_chrVII	CCT	12598	12999	281	insertion	0.007	12598;12598	12999;12999	281;281
chrI	CPI_1c_canu_chrI;CPI_1c_Sdn_chrI	CPI	12598	25402	1284	insertion	0.007	12598;12598	25402;25402	1284;1284
chrI	ADQ_canu_chrI;ADQ_Sdn_chrI;AFI_canu_chrI;AFI_canu_chrI;AFI_Sdn_chrI;AFI_Sdn_chrI;AHG_canu_chrI;AHG_Sdn_chrI;AIS_canu_chrI;AIS_canu_chrI;AIS_HP1_canu_chrI;AIS_HP1_canu_chrI;AIS_HP2_canu_chrI;AIS_Sdn_chrI;ANM_block111_canu_contig1;ANM_block59_canu_tig00000001;ANM_canu_chrI;ANM_Sdn_chrI;ASN_HP1_Sdn_chrI;ASN_Sdn_chrI;AVB_canu_chrI;AVB_Sdn_chrI;AVN_canu_chrI;AVN_canu_chrI;AVN_Sdn_chrI;BDF_1d_canu_chrI…	ADQ;AFI;AHG;AIS;ANM;ASN;AVB;AVN;BDF;BEM;BGN;BTE;CAS;CBM;CCN;CENPK1137D;CFF;CGH;CKB;CPG;CQS;DBVPG6765;L1374	12648	12667	168	contraction	0.163	12613;12613;12646;12646;12646;12646;12646;12646;12646;12646;12646;12646;12646;12646;12646;12661;12646;12646;12646;12646;12646;12646;12646;12646;12646;12613;12613;12646;12613;12709;12613;12709;12646;12646;12646;12646;12742;12661;12661;12646;12646;12646;12613;12709;12646;12646;12646;12646;12646;12646;12646;12646;12646;12646	12646;12646;12661;12661;12661;12661;12661;12661;12661;12661;12661;12661;12661;12661;12661;12694;12661;12661;12661;12661;12661;12661;12661;12661;12661;12646;12646;12661;12645;12741;12645;12741;12661;12661;12661;12661;12757;12701;12701;12661;12661;12661;12646;12742;12661;12661;12661;12661;12661;12661;12661;12661;12661;12661	129;129;177;177;177;177;177;177;177;177;177;177;177;177;177;177;177;177;177;177;177;177;177;177;177;129;129;177;128;128;128;128;178;177;177;177;81;232;232;177;177;177;129;129;177;177;177;177;177;177;177;177;177;177
chrI	ADM_canu_chrI;ADM_HP2_Sdn_chrI_1_HPv2;ADM_Sdn_chrI;AGK_Sdn_chrI;ANL_block33_canu_tig00000001;ATV_Sdn_chrI_chrVIII;BBF_HP1_Sdn_chrI_HPv1;BBF_Sdn_chrI;BBT_canu_chrI;BBT_Sdn_chrI;BFH_HP2_canu_chrI_HPv2;BFH_HP2_Sdn_chrI;BFH_Sdn_chrI;BTE_Sdn_chrI	ADM;AGK;ANL;ATV;BBF;BBT;BFH;BTE	12704	27099	609	insertion	0.057	12742;12742;12742;12742;12838;12550;12742;12742;12742;12742;12597;12597;12597;12742	27130;27130;27130;27130;27019;27130;27130;27130;27130;27130;27022;27022;27022;27130	600;600;600;600;633;603;600;600;600;600;628;628;628;603
chrI	ADM_HP1_canu_chrI_1_HPv1;ADM_HP1_Sdn_chrI_1;BBT_block36_Sdn_utg0;CGH_1_canu_chrI;CGH_3_canu_chrI	ADM;BBT;CGH	12704	26879	349	insertion	0.021	12742;12742;12646;12694;12694	26879;26879;26879;26879;26879	349;349;349;349;349
chrI	BFP_1a_canu_chrI;BFP_1a_Sdn_chrI;CCC_1a_canu_chrI;CCC_1a_Sdn_chrI	BFP;CCC	12838	24932	217	insertion	0.014	12838;12838;12838;12838	24932;24932;24932;24932	217;217;217;217
chrI	ABA_canu_chrI;ABA_Sdn_chrI_chrVII;BDC_1c_canu_chrI	ABA;BDC	12838	24922	159	insertion	0.014	12838;12838;12838	24922;24922;24922	159;159;159
chrI	ABH_canu_chrI;ABH_Sdn_chrI_chrX	ABH	12838	24918	251	insertion	0.007	12838;12838	24918;24918	251;251
chrI	AKH_1a_canu_chrI;AKH_1a_Sdn_chrI	AKH	12838	24922	735	insertion	0.007	12838;12838	24922;24922	735;735
chrI	AAB_canu_chrI;AAB_Sdn_chrI	AAB	12907	204279	191372	transloc	0.007	12907;12907	204279;204279	191372;191372	[chrVIII:91767[	[chrVIII:91767[;[chrVIII:91767[
chrI	AVN_block85_Sdn_contig1;AVN_canu_chrI;AVN_Sdn_chrI;CFA_Sdn_chrI	AVN;CFA	12962	12970	157	insertion	0.014	13005;13005;13005;12831	13015;13015;13015;12836	154;154;154;166
chrI	ANM_block59_canu_tig00000001;ANM_block59_Sdn_contig1;BAP_1a_canu_chrI	ANM;BAP	12962	25131	137	insertion	0.014	13110;13005;12770	25280;25180;24932	133;139;138
chrI	ANL_block33_canu_tig00000001;ANL_block33_Sdn_contig1;BBT_block36_canu_contig1;BDM_1a_canu_chrI;BDM_1a_Sdn_chrI;CGH_1_block17_canu_tig00000001;CGH_1_block64_canu_tig00000001;CGH_1_block64_Sdn_contig1;CGH_1_canu_chrI;CGH_3_canu_chrI	ANL;BBT;BDM;CGH	12999	13116	117	duplication	0.028	12999;12999;12999;12999;12999;12999;12999;12999;12999;12999	13135;13135;13110;13117;13117;13110;13110;13110;13110;13110	136;136;111;118;118;111;111;111;111;111
chrI	AAC_HP1_canu_chrI;AAC_HP1_Sdn_chrI_HPv1;AAC_HP2_canu_chrI_HPv2;ABA_canu_chrI;ABA_Sdn_chrI_chrVII;ABH_canu_chrI;ABH_Sdn_chrI_chrX;ADI_canu_chrI;ADI_Sdn_chrI;ADM_canu_chrI;ADM_HP1_canu_chrI_1_HPv1;ADM_HP1_Sdn_chrI_1;ADM_HP2_canu_chrI_1;ADM_HP2_Sdn_chrI_1_HPv2;ADM_Sdn_chrI;ADQ_canu_chrI;ADQ_Sdn_chrI;AEL_canu_chrI;AEL_HP1_canu_chrI_1_HPv1;AEL_HP1_Sdn_chrI;AEL_Sdn_chrI;AFI_canu_chrI;AFI_Sdn_chrI;AGK_c…	AAC;ABA;ABH;ADI;ADM;ADQ;AEL;AFI;AGK;AHG;AIC;AIE;AIS;AKH;AKR;ALH;AMM;ANL;ANM;APG;ASB;ASG;ATV;AVB;AVN;BAD;BAF;BAG;BAH;BAM;BAP;BAQ;BBF;BBL;BBT;BDC;BDF;BDH;BDN;BEM;BFH;BFP;BGN;BGP;BHH;BMB;BMC;BTE;CAS;CBK;CBM;CCQ;CDG;CEL;CEQ;CFA;CFC;CFF;CGH;CHS;CIC;CIH;CKB;CLL;CLN;CMF;CNB;CNT;CPG;CPI;CRE;DBVPG6044;EM14S013B;L1374;SX2;UWOPS034614;UWOPS052272;UWOPS837873;XXYS14;Y55	13051	26060	13009	deletion	0.567	13326;13326;13326;12838;12838;12838;12838;13313;13313;12646;12742;12742;13313;13313;12646;13307;13307;13313;13313;13313;13313;13326;13326;12646;12646;13313;13313;13313;13313;13326;13326;13118;13118;13118;12838;12838;13331;13331;13326;13326;13331;13331;13326;13326;12820;13307;12820;13307;13081;13307;12596;13331;13313;13331;13110;13331;13082;13331;13331;12646;12646;13313;13313;12550;12838;13313;133…	25537;25537;25537;24922;24922;24918;24918;26204;26204;27130;26879;26879;27130;27130;27130;26744;26744;27130;27130;27130;27134;26609;26609;27130;27130;26339;26339;25799;25799;26609;26609;26339;26339;26339;24922;24922;25799;25799;25799;25799;25799;25799;25396;25396;24932;26879;24932;26879;26879;27130;27130;26879;26879;26879;25280;26879;25195;26879;26879;26879;26879;27130;27130;25402;24932;26339;263…	12211;12211;12211;12084;12084;12080;12080;12891;12891;14484;14137;14137;13817;13817;14484;13437;13437;13817;13817;13817;13821;13283;13283;14484;14484;13026;13026;12486;12486;13283;13283;13221;13221;13221;12084;12084;12468;12468;12473;12473;12468;12468;12070;12070;12112;13572;12112;13572;13798;13823;14534;13548;13566;13548;12170;13548;12113;13548;13548;14233;14233;13817;13817;12852;12094;13026;130…
chrI	BLD_1a_canu_chrI;BLD_1a_Sdn_chrI	BLD	13089	230210	217122	transloc	0.007	13089;13089	230216;230205	217127;217116	[chrVIII:389200[	[chrVIII:389200[;[chrVIII:389200[
chrI	AIS_canu_chrI;AIS_HP1_canu_chrI;AIS_Sdn_chrI;CKB_canu_chrI;CKB_HP1_canu_chrI_1_HPv1;CKB_HP1_Sdn_chrI;CKB_Sdn_chrI	AIS;CKB	13118	26339	168	insertion	0.014	13118;13118;13118;13118;13118;13118;13118	26339;26339;26339;26339;26339;26339;26339	168;168;168;168;168;168;168
chrI	BDH_1b_canu_chrI;BDH_1b_Sdn_chrI;CFF_HP1_Sdn_chrI_1_HPv1	BDH;CFF	13250	25490	186	insertion	0.014	13316;13316;13118	25400;25400;25670	192;192;174
chrI	CCT_1a_canu_chrI;CCT_1a_Sdn_chrI_chrVII	CCT	13307	26524	920	insertion	0.007	13307;13307	26524;26524	920;920
chrI	BBL_canu_chrI;BBL_Sdn_chrI;CHS_3a_Sdn_chrI	BBL;CHS	13309	25440	610	insertion	0.014	13307;13307;13313	25419;25419;25481	625;625;581
chrI	ADM_HP2_canu_chrI_1;AEL_canu_chrI;AEL_HP1_canu_chrI_1_HPv1;AEL_HP1_Sdn_chrI;AGK_canu_chrI;ANL_canu_chrI;BBF_HP2_canu_chrI_HPv2;BFH_canu_chrI;CMF_canu_chrI;CMF_HP2_canu_chrI;CNB_1a_canu_chrI;CNB_1a_Sdn_chrI;CNT_canu_chrI;CNT_HP1_canu_chrI;CNT_HP1_Sdn_chrI_1_HPv1;CNT_HP2_canu_chrI_1_HPv2;CNT_HP2_Sdn_chrI;CNT_Sdn_chrI	ADM;AEL;AGK;ANL;BBF;BFH;CMF;CNB;CNT	13315	27082	173	insertion	0.064	13313;13313;13313;13313;13313;13307;13313;13326;13326;13326;13313;13313;13313;13313;13313;13313;13313;13313	27130;27130;27130;27130;27130;27130;27130;27022;26752;26752;27130;27130;27130;27130;27130;27130;27130;27130	170;170;170;170;170;176;170;184;184;184;170;170;170;170;170;170;170;170
chrI	AMM_1a_canu_chrI;AMM_1a_Sdn_chrI;BAM_mixedALT_chrI;BAM_mixed_chrI	AMM;BAM	13316	25396	458	insertion	0.014	13326;13326;13307;13307	25396;25396;25396;25396	448;448;467;467
chrI	BGP_1a_mixedALT_chrI;BGP_1a_mixed_chrI	BGP	13316	27153	58	insertion	0.007	13316;13316	27153;27153	58;58
chrI	BAP_1a_Sdn_chrI;CCQ_1a_canu_chrI;CCQ_1a_Sdn_chrI	BAP;CCQ	13326	25851	993	insertion	0.014	13326;13326;13326	25939;25807;25807	991;994;994
chrI	AHL_canu_chrI;AHL_Sdn_chrI;ALI_canu_chrI;ALI_HP1_canu_chrI_HPv1;ALI_HP1_Sdn_chrI;AMH_1a_canu_chrI;AMH_1a_Sdn_chrI;AMP_1a_canu_chrI;ANE_canu_chrI;ANE_Sdn_chrI;ANL_block1_Sdn_contig1;ASB_HP2_Sdn_chrI;AVI_1a_canu_chrI;AVI_1a_Sdn_chrI_chrVII;BAI_1a_canu_chrI;BAI_1a_Sdn_chrI;BAK_1a_canu_chrI;BAK_1a_Sdn_chrI_chrVII;BAL_1a_canu_chrI;BAL_1a_Sdn_chrI;BJ4_chrI;BLD_1a_canu_chrI;BLD_1a_Sdn_chrI;BTE_block1_ca…	AHL;ALI;AMH;AMP;ANE;ANL;ASB;AVI;BAI;BAK;BAL;BJ4;BLD;BTE;CCC;CCN;CEI;HLJ1;HN1;JXXY161;YPS128;YPS606	14101	25635	11535	inversion	0.156	12502;12502;21430;21430;21430;12820;12820;15915;13307;13307;12112;13326;13307;13307;13307;13307;13307;13307;13326;13326;13307;17227;17227;12550;12550;13307;13307;12701;12701;12820;13177;13326;13316;13307;13307	31197;31197;26879;26879;26879;25394;25394;21432;25396;25396;24007;25402;25396;25396;25402;25402;25766;25766;25672;25672;25551;24932;21432;25537;27153;25396;25396;25003;25003;24918;25402;25397;25402;25396;25396	18695;18695;5449;5449;5449;12574;12574;5517;12089;12089;11895;12076;12089;12089;12095;12095;12459;12459;12346;12346;12244;7705;4205;12987;14603;12089;12089;12302;12302;12098;12225;12071;12086;12089;12089
chrI	ACH_canu_chrI;ACH_Sdn_chrI;CQS_1a_Sdn_chrI	ACH;CQS	15915	16188	273	deletion	0.014	15915;15915;15915	16189;16189;16187	274;274;272
chrI	AAB_canu_chrI;AAB_Sdn_chrI;ACH_canu_chrI;ACH_Sdn_chrI;ALI_canu_chrI;ALI_HP1_canu_chrI_HPv1;ALI_HP1_Sdn_chrI;ALI_Sdn_chrI;BPK_canu_chrI;BPK_HP2_canu_chrI_1_HPv2;BPK_HP2_Sdn_chrI;BPK_Sdn_chrI;CQI_4a_Sdn_chrI_chrVII;SK1_chrI	AAB;ACH;ALI;BPK;CQI;SK1	17221	17227	208	insertion	0.043	17221;17221;17221;17221;17221;17221;17221;17221;17221;17221;17221;17221;17221;17221	17227;17227;17227;17227;17227;17227;17227;17227;17227;17227;17227;17227;17227;17227	207;207;211;211;207;207;207;207;207;207;207;208;207;207
chrI	ADI_canu_chrI;ADI_Sdn_chrI;ADI_Sdn_chrI;AEL_canu_chrI;AEL_Sdn_chrI;AGA_1a_canu_chrI;AGA_1a_Sdn_chrI;ASB_HP1_Sdn_chrI_HPv1;ASB_Sdn_chrI;CRL_canu_chrI;CRL_Sdn_chrI	ADI;AEL;AGA;ASB;CRL	18450	229233	210783	transloc	0.035	11632;11632;11632;102;102;27016;27016;38356;21432;27016;27016	229350;229350;229350;227200;229350;229350;229350;229350;230216;229350;229350	217718;217718;217718;227098;229248;202334;202334;190994;208784;202334;202334	[chrVIII:544158[	[chrVIII:543610[;[chrVIII:543610[;]chrVIII:549638];[chrVIII:543610[;[chrVIII:543610[;[chrVIII:543610[;[chrVIII:543610[;[chrVIII:543610[;[chrVIII:543610[;[chrVIII:543610[;[chrVIII:543610[
chrI	AAB_canu_chrI;AAB_Sdn_chrI;ACH_canu_chrI;ACH_Sdn_chrI;ALI_Sdn_chrI;BPK_canu_chrI;BPK_HP2_canu_chrI_1_HPv2;BPK_HP2_Sdn_chrI;BPK_Sdn_chrI;SK1_chrI	AAB;ACH;ALI;BPK;SK1	21430	21432	96	insertion	0.035	21430;21430;21430;21430;21430;21430;21430;21430;21430;21430	21432;21432;21432;21432;21432;21432;21432;21432;21432;21432	96;96;95;95;96;96;96;96;96;96
chrI	BPK_canu_chrI;BPK_HP2_canu_chrI_1_HPv2;BPK_HP2_Sdn_chrI;BPK_Sdn_chrI	BPK	21430	26339	4909	deletion	0.007	21430;21430;21430;21430	26339;26339;26339;26339	4909;4909;4909;4909
chrI	AAB_canu_chrI;AAB_Sdn_chrI	AAB	25003	26339	1336	deletion	0.007	25003;25003	26339;26339	1336;1336
chrI	ACH_canu_chrI;ACH_Sdn_chrI;AIC_canu_chrI;AIC_Sdn_chrI;AIS_canu_chrI;AIS_HP1_canu_chrI;ALS_1a_canu_chrI;ALS_1a_Sdn_chrI;ANL_block18_canu_contig1;ANL_block18_Sdn_utg0;ANL_block33_Sdn_contig1;ANL_block72_canu_tig00000001;ANL_block72_canu_tig00000001;ANL_block72_Sdn_contig1;ASB_canu_chrI;ASB_Sdn_chrI;AVB_Sdn_chrI;BAD_block51_canu_tig00000002;BAD_block51_Sdn_contig2;BAD_block92_canu_tig00000003;BAM_mi…	ACH;AIC;AIS;ALS;ANL;ASB;AVB;BAD;BAM;BAP;BBL;BBT;BEM;BGP;BLD;BTE;CAS;CFC;CGH	25013	25100	88	duplication	0.135	24932;24932;24932;24932;24932;24932;24932;24932;24932;24932;25164;24932;25164;24932;24932;24932;24932;25164;25164;25164;25164;25164;25164;24932;24932;25164;24932;25165;24932;25165;24932;25165;24932;25165;24932;25165;24932;25165;24932;24932;24932;24932;24932;24932;24932;24932;24932;25164;25164	25003;25003;25003;25003;25003;25003;25003;25003;25003;25003;25300;25003;25300;25003;25003;25003;25003;25300;25300;25300;25286;25286;25247;25003;25003;25275;25003;25273;25003;25273;25003;25283;25003;25283;25003;25283;25003;25283;25003;25003;25003;25003;25003;25003;25003;25003;25007;25275;25275	71;71;71;71;71;71;71;71;71;71;136;71;136;71;71;71;71;136;136;136;122;122;83;71;71;111;71;108;71;108;71;118;71;118;71;118;71;118;71;71;71;71;71;71;71;71;75;111;111
chrI	CCT_1a_canu_chrI;CCT_1a_Sdn_chrI_chrVII	CCT	25275	25537	262	deletion	0.007	25275;25275	25537;25537	262;262
chrI	CCC_1a_canu_chrI;CCC_1a_Sdn_chrI	CCC	25396	26315	919	duplication	0.007	25396;25396	26315;26315	919;919
chrI	ABH_canu_chrI;ABH_Sdn_chrI_chrX	ABH	25396	26585	1511	insertion	0.007	25396;25396	26585;26585	1511;1511
chrI	ADM_HP2_canu_chrI_2;ASB_canu_chrI;ASB_HP2_canu_chrI_HPv2;ASB_HP2_Sdn_chrI;BAH_Sdn_chrI;BAQ_1a_canu_chrI;CGH_1_block61_canu_contig1;CGH_1_block61_Sdn_utg0	ADM;ASB;BAH;BAQ;CGH	25401	25752	351	duplication	0.035	25400;25400;25402;25402;25400;25402;25402;25402	25898;25763;25763;25763;25763;25763;25652;25652	498;363;361;361;363;361;250;250
chrI	ASB_HP2_canu_chrI_HPv2;ASB_HP2_Sdn_chrI	ASB	25402	25763	314	insertion	0.007	25402;25402	25763;25763	314;314
chrI	BCE_3a_canu_chrI;BCE_3a_Sdn_chrI;BFP_1a_canu_chrI;BFP_1a_Sdn_chrI	BCE;BFP	25406	26824	1418	duplication	0.014	25419;25419;25394;25394	26777;26777;26871;26871	1358;1358;1477;1477
chrI	ADE_canu_chrI;ADE_Sdn_chrI	ADE	25678	25763	3020	insertion	0.007	25678;25678	25763;25763	3020;3020
chrI	BAG_1a_Sdn_chrI;BAH_canu_chrI;BAH_Sdn_chrI;CQS_1a_canu_chrI;CQS_1a_Sdn_chrI;SX2_chrI	BAG;BAH;CQS;SX2	25702	25823	1574	insertion	0.028	25672;25672;25672;25763;25763;25672	25763;25763;25763;25942;25942;25763	1529;1664;1394;1664;1664;1529
chrI	ADM_canu_chrI;ADM_HP1_Sdn_chrI_2;AEL_HP1_canu_chrI_1_HPv1;AHG_canu_chrI;AHG_Sdn_chrI;AIF_HP1_canu_chrI;AIF_HP1_Sdn_chrI_HPv1;AIF_HP2_canu_chrI;AIG_canu_chrI;ASB_canu_chrI;ASB_HP2_canu_chrI_HPv2;ASB_HP2_Sdn_chrI;BBF_HP1_canu_chrI;BPK_canu_chrI;BPK_HP2_Sdn_chrI;BTE_block5_canu_tig00000002;CFS_canu_chrI;CFS_Sdn_chrI;CKB_HP2_canu_chrI_1_HPv2;CKB_HP2_Sdn_chrI;CPG_1a_canu_chrI;CPG_1a_Sdn_chrI;CQI_4a_ca…	ADM;AEL;AHG;AIF;AIG;ASB;BBF;BPK;BTE;CFS;CKB;CPG;CQI;DBVPG6765;L1374;RM11	25732	224986	199254	transloc	0.113	568;105498;102;11632;11632;27016;27016;31213;27016;21432;12479;2;3;13089;13089;202821;27016;27016;46059;44379;2;1;17221;1443;1;1;27016	226905;229350;227199;205572;229350;229350;229350;229350;229350;204349;199064;204349;219324;229350;229350;229350;229350;229350;229350;229350;230218;229350;229350;229348;229350;229350;229350	226337;123852;227097;193940;217718;202334;202334;198137;202334;182917;186585;204347;219321;216261;216261;26529;202334;202334;183291;184971;230216;229349;212129;227905;229349;229349;202334	]chrVIII:526841]	]chrVIII:525388];]chrVIII:525388];]chrVIII:527105];[chrVIII:527643[;[chrVIII:527643[;]chrVIII:527271];]chrVIII:527271];]chrVIII:527643];]chrVIII:527030];[chrVIII:526226[;[chrVIII:527643[;]chrVIII:526502];]chrVIII:527643];]chrVIII:525388];]chrVIII:525388];[chrVIII:525388[;]chrVIII:527271];]chrVIII:527271];]chrVIII:527271];]chrVIII:527271];]chrVIII:527271];]chrVIII:527271];[chrVIII:526760[;]chrVIII…
chrI	CDN_1a_canu_chrI;CDN_1a_Sdn_chrI	CDN	25763	26077	2744	insertion	0.007	25763;25763	26077;26077	2744;2744
chrI	BAQ_1a_canu_chrI;BAQ_1a_Sdn_chrI	BAQ	25763	26347	4229	insertion	0.007	25763;25763	26347;26347	4229;4229
chrI	AAB_canu_chrI;AAB_Sdn_chrI;AAC_canu_chrI;AAC_HP2_canu_chrI_HPv2;AAC_Sdn_chrI;ADS_canu_chrI;AFH_canu_chrI;AFH_Sdn_chrI;AIC_canu_chrI;AIC_Sdn_chrI;AIS_HP2_canu_chrI;ALI_Sdn_chrI;ANL_block31_canu_contig1;ANL_block31_Sdn_utg0;ANL_block33_canu_tig00000001;ANL_block70_canu_tig00000001;ANM_block59_canu_tig00000001;ANM_block74_canu_tig00000001;ASB_HP1_canu_chrI;ATV_block146_Sdn_contig1;ATV_block150_Sdn_u…	AAB;AAC;ADS;AFH;AIC;AIS;ALI;ANL;ANM;ASB;ATV;AVN;BAD;BAF;BBF;BBM;BBT;BDM;BEM;BGN;BJ4;BTE;CCN;CDA;CDN;CFA;CFC;CFF;CGH;CIC;CIH;CMF;CNB;CPA;CPS;CQI;CRE;DBVPG6765;SK1;Y12	25839	26904	1065	deletion	0.284	25003;25003;25665;25775;25595;25201;25775;25775;26607;26607;26202;25640;25797;25797;25640;25517;25640;25640;25763;25640;25898;25640;25665;25665;25640;25640;25275;25518;25518;25518;25518;25283;26747;26747;25640;25640;25797;25797;25640;25640;25640;25640;25640;25797;25797;25640;25640;25640;25640;25640;25640;25774;25774;26387;26202;25775;27005;25802;26348;26709;26067;26709;26607;26607;26747;26337;256…	26339;26339;27153;27153;27045;27016;26887;26887;26773;26773;26339;26879;26744;26744;27130;26881;26879;26879;27022;27130;26617;27130;27153;27153;27130;26879;26879;27138;27138;27016;27016;27016;26812;26812;27130;27130;26887;26887;27130;27130;27130;27130;27130;26744;26744;26879;26879;26879;26879;26879;26879;26887;26887;26479;27106;27153;27142;26984;26485;27141;26249;27141;27064;27064;26812;26984;270…	1336;1336;1488;1378;1450;1815;1112;1112;166;166;137;1239;947;947;1490;1364;1239;1239;1259;1490;719;1490;1488;1488;1490;1239;1604;1620;1620;1498;1498;1733;65;65;1490;1490;1090;1090;1490;1490;1490;1490;1490;947;947;1239;1239;1239;1239;1239;1239;1113;1113;92;904;1378;137;1182;137;432;182;432;457;457;65;647;1370;634;634;634;1815;1239;1239;1490;1490;675;1081;680;1490;1490;1090;1090;992;992;992;992;137…
chrI	ASB_canu_chrI;ASB_HP2_canu_chrI_HPv2;ASB_HP2_Sdn_chrI;ASB_Sdn_chrI	ASB	26033	26077	584	insertion	0.007	26033;26033;26033;26033	26077;26077;26077;26077	584;584;584;584
chrI	BAD_block71_canu_tig00000002;BAD_block71_Sdn_contig1	BAD	26259	27141	1414	insertion	0.007	26209;26309	27141;27141	1364;1464
chrI	AEH_canu_chrI;AEH_Sdn_chrI;AFI_canu_chrI;AFI_Sdn_chrI;AIC_canu_chrI;AIC_Sdn_chrI;AIS_HP2_canu_chrI;AVB_canu_chrI;BBT_block36_Sdn_utg0;BPG_canu_chrI;BPG_Sdn_chrI;BTE_block23_canu_contig1;CAS_1a_canu_chrI;CAS_1a_Sdn_chrI;CDG_1a_canu_chrI;CDG_1a_Sdn_chrI;CENPK1137D_chrI;CIH_HP1_canu_chrI_1;CNB_1a_canu_chrI;CNB_1a_Sdn_chrI;CNT_canu_chrI;CPG_1a_canu_chrI;CPG_1a_Sdn_chrI;CPS_block79_Sdn_contig1;CRE_blo…	AEH;AFI;AIC;AIS;AVB;BBT;BPG;BTE;CAS;CDG;CENPK1137D;CIH;CNB;CNT;CPG;CPS;CRE;RM11;UWOPS837873	26337	26343	594	contraction	0.135	26337;26337;26607;26607;25799;25799;26337;25932;26607;26337;26337;26069;26472;26472;26474;26474;25932;26472;26337;26337;26337;26337;26337;25547;26594;26729;26864;26472;26472	26339;26339;26609;26609;25823;25823;26339;25934;26609;26339;26339;26072;26474;26474;26477;26477;25934;26474;26339;26339;26339;26339;26339;25551;26620;26755;26890;26474;26474	808;808;538;538;429;429;808;538;673;808;808;273;673;673;678;678;538;673;808;808;808;808;808;131;109;109;109;673;673
chrI	CCC_1a_canu_chrI;CCC_1a_Sdn_chrI	CCC	26444	27141	697	duplication	0.007	26444;26444	27141;27141	697;697
chrI	BMB_canu_chrI;BMB_Sdn_chrI;BMC_2a_canu_chrI;BMC_2a_Sdn_chrI;UWOPS034614_chrI;UWOPS052272_chrI	BMB;BMC;UWOPS034614;UWOPS052272	26523	27149	859	insertion	0.028	26523;26523;26523;26523;26523;26523	27149;27149;27149;27149;27149;27149	859;859;859;859;859;859
chrI	AMP_1a_canu_chrI;AMP_1a_Sdn_chrI	AMP	26612	31197	4585	deletion	0.007	26612;26612	31197;31197	4585;4585
chrI	AMP_1a_canu_chrI;AMP_1a_Sdn_chrI	AMP	26612	31197	52820	insertion	0.007	26612;26612	31197;31197	52821;52819
chrI	AKH_1a_canu_chrI;AKH_1a_Sdn_chrI	AKH	26675	27141	2774	insertion	0.007	26675;26675	27141;27141	2774;2774
chrI	BMB_canu_chrI;BMB_Sdn_chrI;BMC_2a_canu_chrI;BMC_2a_Sdn_chrI;CDA_canu_chrI;CDA_canu_chrI;CDA_Sdn_chrI;CDA_Sdn_chrI;UWOPS034614_chrI;UWOPS052272_chrI	BMB;BMC;CDA;UWOPS034614;UWOPS052272	26792	27193	401	duplication	0.035	26791;26791;26791;26791;26793;26793;26793;26793;26791;26791	27149;27149;27149;27149;27259;27259;27259;27259;27149;27149	358;358;358;358;466;466;466;466;358;358
chrI	AMM_1a_canu_chrI;AMM_1a_Sdn_chrI	AMM	27002	27002	135	insertion	0.007	27002;27002	27002;27002	135;135
chrI	AEG_canu_chrI;AEG_Sdn_chrI;ALS_1a_canu_chrI;ALS_1a_Sdn_chrI	AEG;ALS	27016	229350	202334	transloc	0.014	27016;27016;27016;27016	229350;229350;229350;229350	202334;202334;202334;202334	]chrVIII:133015]	]chrVIII:133015];]chrVIII:133015];]chrVIII:133015];]chrVIII:133015]
chrI	CQS_1a_canu_chrI;CQS_1a_Sdn_chrI	CQS	27141	27149	532	insertion	0.007	27141;27141	27149;27149	532;532
chrI	BAL_1a_canu_chrI;BAL_1a_Sdn_chrI	BAL	27612	27784	172	deletion	0.007	27612;27612	27784;27784	172;172
chrI	CDA_canu_chrI;CDA_Sdn_chrI	CDA	28227	28623	1689	insertion	0.007	28227;28227	28623;28623	1689;1689
chrI	BAQ_1a_canu_chrI;BAQ_1a_Sdn_chrI	BAQ	28307	29091	784	deletion	0.007	28308;28306	29088;29094	780;788
chrI	CIH_canu_chrI;CIH_HP1_canu_chrI_1;CIH_HP1_Sdn_chrI_1_HPv1	CIH	28554	28563	339	insertion	0.007	28554;28554;28554	28563;28563;28563	339;339;339
chrI	CDA_canu_chrI;CDA_Sdn_chrI	CDA	29547	29551	383	insertion	0.007	29547;29547	29551;29551	383;383
chrI	ABA_canu_chrI;ABA_Sdn_chrI_chrVII;BDC_1c_canu_chrI;BDH_1b_canu_chrI;BDH_1b_Sdn_chrI	ABA;BDC;BDH	29658	29663	331	insertion	0.021	29658;29658;29658;29658;29658	29663;29663;29663;29663;29663	331;331;331;331;331
chrI	AKH_1a_canu_chrI;AKH_1a_Sdn_chrI;BGN_3a_canu_chrI;BGN_3a_Sdn_chrI	AKH;BGN	29662	29665	5965	insertion	0.014	29658;29658;29665;29665	29663;29663;29667;29667	5957;5957;5972;5973
chrI	AMH_1a_canu_chrI;AMH_1a_Sdn_chrI;CEI_1a_Sdn_chrI;EM14S013B_chrI;JXXY161_chrI;XXYS14_chrI	AMH;CEI;EM14S013B;JXXY161;XXYS14	30567	30717	150	deletion	0.035	30567;30567;30567;30567;30567;30567	30717;30717;30717;30717;30717;30717	150;150;150;150;150;150
chrI	AMH_1a_canu_chrI;AMH_1a_Sdn_chrI;CDA_canu_chrI;CDA_Sdn_chrI;CEI_1a_Sdn_chrI;EM14S013B_chrI;JXXY161_chrI;XXYS14_chrI	AMH;CDA;CEI;EM14S013B;JXXY161;XXYS14	30958	31166	208	deletion	0.043	30964;30964;30940;30940;30964;30964;30964;30964	31202;31202;31059;31059;31202;31202;31202;31202	238;238;119;119;238;238;238;238
chrI	ASN_canu_chrI;ASN_HP1_canu_chrI_1_HPv1;ASN_HP1_Sdn_chrI;ASN_HP2_canu_chrI;ASN_HP2_Sdn_chrI_1_HPv2;ASN_Sdn_chrI	ASN	39031	39031	5914	insertion	0.007	39031;39031;39031;39031;39031;39031	39031;39031;39031;39031;39031;39031	5909;5919;5921;5920;5917;5901
chrI	ADM_Sdn_chrI;AIE_canu_chrVIII;AIF_HP2_Sdn_chrI_HPv2;AIS_HP2_canu_chrI;BTE_block1_canu_contig1;BTE_block1_Sdn_utg0;BTE_block73_canu_tig00000001;SK1_chrI	ADM;AIE;AIF;AIS;BTE;SK1	55854	229350	173496	transloc	0.043	102;218528;31213;1;377;377;183142;13089	229350;229347;229350;229350;229350;229350;229350;229350	229248;10819;198137;229349;228973;228973;46208;216261	]chrVIII:1317]	]chrVIII:1];[chrVIII:5125[;]chrVIII:3744];]chrVIII:5];]chrVIII:5];]chrVIII:5];]chrVIII:1];[chrVIII:1651[
chrI	BBL_canu_chrI;BBL_Sdn_chrI	BBL	118558	118610	52	duplication	0.007	118558;118558	118610;118610	52;52
chrI	AKR_canu_chrI;CMF_Sdn_chrI	AKR;CMF	138846	138850	223	insertion	0.014	138774;138919	138780;138921	218;228
chrI	ABA_canu_chrI;ABA_Sdn_chrI_chrVII;BAM_mixedALT_chrI;BAM_mixed_chrI;BAP_1a_canu_chrI;BAP_1a_Sdn_chrI;BTE_block19_Sdn_utg0;CCT_1a_canu_chrI;CCT_1a_Sdn_chrI_chrVII;CMF_canu_chrI;CMF_HP1_canu_chrI;CMF_HP1_Sdn_chrI_HPv1;CPA_1a_canu_chrI;CPA_1a_Sdn_chrI;DBVPG6765_chrI	ABA;BAM;BAP;BTE;CCT;CMF;CPA;DBVPG6765	138961	138965	5817	insertion	0.057	138975;138975;139134;139134;139134;139134;138614;138975;138975;138919;138919;138919;138961;138961;138683	138979;138979;139138;139138;139138;139138;138619;138979;138979;138923;138923;138923;138965;138965;138690	5923;5926;5426;5415;5428;5429;5738;6251;6255;5915;5919;5915;5882;5878;5957
chrI	AAB_canu_chrI;AAB_Sdn_chrI;AAC_HP2_canu_chrI_HPv2;AAC_HP2_Sdn_chrI;ADM_HP2_canu_chrI_1;ADM_HP2_Sdn_chrI_1_HPv2;AGK_canu_chrI;AGK_Sdn_chrI;AKR_HP1_canu_chrI_1_HPv1;AKR_HP1_Sdn_chrI;AKR_Sdn_chrI;ALH_1b_canu_chrI;ALH_1b_Sdn_chrI;ALH_1c_canu_chrI;ALH_1c_Sdn_chrI;ATV_block150_canu_contig1;ATV_block150_Sdn_utg3;ATV_block43_canu_contig2;ATV_block43_Sdn_utg2;ATV_canu_chrI;ATV_Sdn_chrI_chrVIII;BAD_block37…	AAB;AAC;ADM;AGK;AKR;ALH;ATV;BAD;BAF;BAM;BAP;BBT;BCE;BCN;BFH;BMB;BMC;BTE;CDA;CFA;CIC;CPS;CRE;UWOPS034614;UWOPS052272	138975	138980	338	insertion	0.177	139138;139138;138968;138968;138957;138957;138957;138957;138776;138776;138776;138776;138776;138776;138776;138968;138968;138968;138968;138968;138968;139131;139134;139134;139134;138975;138975;139134;139134;139134;139134;139134;139134;139134;139134;138936;138936;138936;138936;138946;138946;139121;139121;139121;139121;138776;138776;138776;138776;138986;138986;138986;138986;138957;138957;138957;138975;…	139142;139142;138972;138972;138965;138965;138965;138965;138780;138780;138780;138780;138780;138780;138780;138972;138972;138972;138972;138970;138972;139134;139138;139138;139138;138979;138979;139138;139138;139138;139138;139138;139138;139138;139138;138940;138940;138940;138940;138950;138950;139135;139135;139135;139135;138779;138779;138779;138779;138990;138990;138990;138990;138965;138965;138957;138979;…	341;341;333;333;329;329;329;329;333;333;333;333;333;333;333;333;334;333;333;295;304;349;342;342;342;333;333;352;344;352;352;352;352;352;352;333;333;332;333;333;333;353;353;353;353;334;334;334;330;333;333;333;333;329;329;351;333;333;352;352;334;334;368;342;342;368;368;368;342;342;333;333;333;333;333;333;333;333
chrI	CEI_1a_canu_chrI;CEI_1a_Sdn_chrI	CEI	139097	139138	821	insertion	0.007	139097;139097	139138;139138	821;821
chrI	AMH_1a_canu_chrI;AMH_1a_Sdn_chrI	AMH	139097	139138	1321	insertion	0.007	139097;139097	139138;139138	1321;1321
chrI	AKH_1a_canu_chrI;AKH_1a_Sdn_chrI;CBM_HP2_canu_chrI_3;DBVPG6044_chrI;Y55_chrI	AKH;CBM;DBVPG6044;Y55	139133	139138	681	insertion	0.028	139134;139134;139133;139133;139133	139138;139138;139138;139138;139138	678;678;683;683;683
chrI	AHL_canu_chrVIII;BTE_block20_canu_contig1;BTE_block20_Sdn_utg1;BTE_block28_canu_tig00000001;BTE_block28_Sdn_contig1	AHL;BTE	152598	229523	76925	transloc	0.014	163202;135289;135272;165287;163940	229350;229350;230216;229350;229350	66148;94061;94944;64063;65410	]chrVIII:11879]	]chrVIII:11798];]chrVIII:11899];[chrVIII:11899[;]chrVIII:11899];[chrVIII:11899[
chrI	ALI_canu_chrI;ALI_HP2_canu_chrI;ALI_HP2_Sdn_chrI_HPv2;ALI_Sdn_chrI	ALI	160096	160113	359	insertion	0.007	160096;160096;160096;160096	160113;160113;160113;160113	359;359;359;359
chrI	CBM_HP2_canu_chrI_3;DBVPG6044_chrI	CBM;DBVPG6044	160135	166163	6028	duplication	0.014	160135;160135	166163;166163	6028;6028
chrI	CRB_1a_canu_chrI;CRB_1a_Sdn_chrI	CRB	160153	160157	5962	insertion	0.007	160153;160153	160157;160157	5961;5962
chrI	ATV_block146_canu_tig00000001;CDN_1a_canu_chrI;CDN_1a_Sdn_chrI	ATV;CDN	160192	160203	315	insertion	0.014	160238;160169;160169	160261;160174;160174	310;317;317
chrI	AAB_canu_chrI;AAB_Sdn_chrI;AKR_canu_chrI;AKR_HP1_canu_chrI_1_HPv1;AKR_HP1_Sdn_chrI;AKR_Sdn_chrI;ALH_1b_canu_chrI;ALH_1b_Sdn_chrI;ALH_1c_canu_chrI;ALH_1c_Sdn_chrI;AQG_2a_canu_chrI;AQG_2a_Sdn_chrI;BAD_block37_Sdn_contig1;BAD_block51_canu_tig00000001;BAD_block51_Sdn_contig1;BAD_block96_canu_tig00000003;BAD_block96_Sdn_contig2;BAD_canu_chrI;BAD_Sdn_chrI;BAF_canu_chrI;BAF_HP1_canu_chrI_1;BAF_HP1_Sdn_c…	AAB;AKR;ALH;AQG;BAD;BAF;BBL;BDH;CDG;CFA;CFF;CGH;CHS	160227	166170	346	insertion	0.092	160238;160238;160239;160239;160239;160239;160239;160239;160239;160239;160238;160238;160238;160238;160238;160238;160238;160238;160238;160238;160238;160238;160238;160238;160238;160168;160168;160238;160238;160177;160177;160238;160238;160168;160168;160239;160239;160239;160239;160239;160239;160239;160239;160239;160239;160239;160168;160168	166197;166197;166161;166161;166161;166161;166161;166161;166161;166161;166197;166197;166174;166174;166174;166174;166174;166174;166174;166174;166174;166174;166174;166174;166174;166165;166165;166197;166197;166165;166165;166174;166174;166165;166165;166161;166161;166161;166161;166161;166161;166161;166161;166161;166161;166161;166165;166165	366;366;312;329;329;329;329;329;329;329;366;366;343;344;343;344;345;345;345;345;345;345;345;345;345;373;373;366;366;395;395;345;345;373;373;329;329;329;329;329;329;329;329;329;329;329;373;373
chrI	AMP_1a_canu_chrI;AMP_1a_Sdn_chrI	AMP	160238	160258	5956	contraction	0.007	160238;160238	160258;160258	5956;5956
chrI	AMP_1a_canu_chrI;AMP_1a_Sdn_chrI	AMP	160238	183274	23036	inversion	0.007	160238;160238	183274;183274	23036;23036
chrI	AAB_canu_chrI;AAB_Sdn_chrI;AAC_canu_chrI;AAC_HP1_canu_chrI;AAC_HP1_Sdn_chrI_HPv1;AAC_HP2_canu_chrI_HPv2;AAC_HP2_Sdn_chrI;AAR_canu_chrI;AAR_Sdn_chrI;ABA_canu_chrI;ABA_Sdn_chrI_chrVII;ABH_canu_chrI;ABH_Sdn_chrI_chrX;ACA_canu_chrI;ACA_Sdn_chrI;ACH_canu_chrI;ACH_Sdn_chrI;ADE_canu_chrI;ADE_Sdn_chrI;ADI_canu_chrI;ADI_Sdn_chrI;ADQ_canu_chrI;ADQ_Sdn_chrI;ADS_canu_chrI;ADS_Sdn_chrI;AEG_canu_chrI;AEG_Sdn_c…	AAB;AAC;AAR;ABA;ABH;ACA;ACH;ADE;ADI;ADQ;ADS;AEG;AEH;AEL;AFH;AFI;AGA;AHG;AHL;AIC;AIE;AIF;AIG;AIS;AKH;AKR;ALH;ALI;ALS;AMM;ANE;ANL;ANM;APG;AQG;ASG;ASN;ATM;ATV;AVB;AVI;AVN;BAD;BAF;BAG;BAI;BAK;BAL;BAM;BAP;BAQ;BBF;BBL;BBM;BBT;BCE;BCN;BDH;BDN;BEM;BFH;BFP;BGP;BHH;BLD;BMB;BMC;BPG;BPK;BTE;CAS;CCN;CCQ;CCT;CDA;CDG;CDN;CEL;CENPK1137D;CEQ;CFA;CFC;CFF;CFS;CGH;CHS;CIC;CIH;CKB;CLN;CMF;CNB;CNT;CPA;CPG;CPI;CPS;CQI;…	160242	166169	5927	deletion	0.809	160238;160238;160238;160238;160238;160238;160238;160238;160238;160238;160238;160238;160238;160238;160238;160238;160238;160238;160238;160238;160238;160238;160238;160238;160238;160238;160238;160238;160238;160238;160238;160238;160238;160238;160238;160238;160238;160238;160238;160238;160238;160238;160238;160238;160238;160238;160238;160238;160238;160238;160238;160238;160238;160238;160238;160238;160238;…	166197;166197;166163;166163;166163;166163;166163;166163;166163;166165;166165;166165;166165;166163;166163;166163;166163;166163;166163;166163;166163;166165;166165;166163;166163;166165;166165;166163;166163;166163;166163;166163;166163;166163;166163;166165;166165;166163;166163;166163;166163;166163;166163;166163;166163;166163;166163;166163;166163;166163;166163;166163;166163;166163;166165;166165;166163;…	5959;5959;5925;5925;5925;5925;5925;5925;5925;5927;5927;5927;5927;5925;5925;5925;5925;5925;5925;5925;5925;5927;5927;5925;5925;5927;5927;5925;5925;5925;5925;5925;5925;5925;5925;5927;5927;5925;5925;5925;5925;5925;5925;5925;5925;5925;5925;5925;5925;5925;5925;5925;5925;5925;5927;5927;5925;5925;5925;5927;5927;5922;5922;5922;5932;5927;5922;5922;5922;5922;5922;5927;5927;5927;5927;5925;5925;5927;5927;5927…
chrI	BAH_canu_chrI;BAH_Sdn_chrI;CCC_1a_canu_chrI;CCC_1a_Sdn_chrI;CLL_canu_chrI;CLL_HP1_canu_chrI_1_HPv1;CLL_HP1_Sdn_chrI;CLL_HP2_canu_chrI_1_HPv2;CLL_HP2_Sdn_chrI_2;CLL_Sdn_chrI;CQS_1a_canu_chrI;CQS_1a_Sdn_chrI;CRE_block14_canu_tig00000001;CRE_block14_Sdn_contig1;CRE_block30_canu_contig1;CRE_block30_Sdn_utg0;HLJ1_chrI	BAH;CCC;CLL;CQS;CRE;HLJ1	160569	165835	5267	deletion	0.043	160574;160574;160574;160574;160574;160574;160574;160574;160574;160574;160530;160530;160574;160574;160574;160574;160574	165833;165833;165833;165833;165849;165849;165849;165849;165849;165849;165824;165824;165826;165826;165826;165826;165824	5259;5259;5259;5259;5275;5275;5275;5275;5275;5275;5294;5294;5252;5252;5252;5252;5250
chrI	CRE_canu_chrI;CRE_Sdn_chrI	CRE	160574	166254	150	insertion	0.007	160574;160574	166254;166254	150;150
chrI	BTE_block20_Sdn_utg1;BTE_Sdn_chrI	BTE	162399	163124	725	deletion	0.007	162399;162399	163124;163124	725;725
chrI	CEI_1a_canu_chrI;CEI_1a_Sdn_chrI	CEI	162401	166165	3764	deletion	0.007	162401;162401	166165;166165	3764;3764
chrI	CEI_1a_canu_chrI;CEI_1a_Sdn_chrI	CEI	162401	166165	9717	insertion	0.007	162401;162401	166165;166165	9714;9720
chrI	ASB_canu_chrI;ASB_HP1_canu_chrI;ASB_HP1_Sdn_chrI_HPv1;ASB_Sdn_chrI	ASB	165846	166132	286	duplication	0.007	165846;165846;165846;165846	166132;166132;166132;166132	286;286;286;286
chrI	CBM_HP2_canu_chrI_3;DBVPG6044_chrI	CBM;DBVPG6044	166163	166165	100	insertion	0.014	166163;166163	166165;166165	100;100
chrI	BMB_canu_chrI;BMB_Sdn_chrI;BMC_2a_canu_chrI;BMC_2a_Sdn_chrI;UWOPS034614_chrI;UWOPS052272_chrI	BMB;BMC;UWOPS034614;UWOPS052272	166251	166256	341	insertion	0.028	166251;166251;166251;166251;166251;166251	166256;166256;166256;166256;166256;166256	341;341;341;341;341;341
chrI	ABH_canu_chrI;ABH_Sdn_chrI_chrX;AEG_canu_chrI;AEG_Sdn_chrI;BHH_canu_chrI;BHH_Sdn_chrI	ABH;AEG;BHH	166253	166258	5656	insertion	0.021	166253;166253;166253;166253;166253;166253	166258;166258;166258;166258;166258;166258	5773;5774;5767;5769;5422;5429
chrI	AFI_canu_chrI;AFI_Sdn_chrI;AIC_canu_chrI;AIC_Sdn_chrI;CAS_1a_canu_chrI;CAS_1a_Sdn_chrI	AFI;AIC;CAS	176025	176444	419	deletion	0.021	176025;176025;176025;176025;176025;176025	176444;176444;176444;176444;176444;176444	419;419;419;419;419;419
chrI	ABH_canu_chrI;ABH_Sdn_chrI_chrX;ADE_canu_chrI;ADE_Sdn_chrI;AEG_canu_chrI;AEG_Sdn_chrI;AEH_canu_chrI;AEH_Sdn_chrI;ALS_1a_canu_chrI;ALS_1a_Sdn_chrI;APG_canu_chrI;APG_Sdn_chrI;ATM_1a_canu_chrI;ATM_1a_Sdn_chrI;BBM_1a_canu_chrI;BBM_1a_Sdn_chrI;BDF_1d_canu_chrI;BDF_1d_Sdn_chrI;CDN_1a_canu_chrI;CDN_1a_Sdn_chrI;CHS_3a_canu_chrI;CHS_3a_Sdn_chrI;CPA_1a_canu_chrI;CPA_1a_Sdn_chrI;CPI_1c_canu_chrI;CPI_1c_Sdn_…	ABH;ADE;AEG;AEH;ALS;APG;ATM;BBM;BDF;CDN;CHS;CPA;CPI;CRE	180175	181123	1226	insertion	0.099	180175;180175;180175;180175;180175;180175;180175;180175;180175;180175;180175;180175;180175;180175;180175;180175;180175;180175;180175;180175;180175;180175;180175;180175;180175;180175;180175;180175;180175;180175	181123;181123;181123;181123;181123;181123;181123;181123;181123;181123;181123;181123;181123;181123;181123;181123;181123;181123;181123;181123;181123;181123;181123;181123;181123;181123;181123;181123;181123;181123	1217;1217;1243;1243;1217;1217;1217;1217;1243;1243;1217;1217;1217;1217;1243;1243;1217;1217;1243;1243;1217;1217;1243;1243;1242;1243;1209;1210;1209;1209
chrI	ALI_canu_chrI;ALI_HP2_canu_chrI;ALI_HP2_Sdn_chrI_HPv2;ALI_Sdn_chrI;BCE_3a_canu_chrI;BCE_3a_Sdn_chrI;BCN_canu_chrI;BCN_Sdn_chrI;BDC_1c_canu_chrI;BDC_1c_Sdn_chrI;BDH_1b_canu_chrI;BDH_1b_Sdn_chrI	ALI;BCE;BCN;BDC;BDH	180175	181123	1537	insertion	0.035	180175;180175;180175;180175;180175;180175;180175;180175;180175;180175;180175;180175	181123;181123;181123;181123;181123;181123;181123;181123;181123;181123;181123;181123	1580;1580;1580;1580;1554;1554;1554;1554;1477;1477;1477;1477
chrI	BHH_canu_chrI;BHH_Sdn_chrI	BHH	180175	181123	948	deletion	0.007	180175;180175	181123;181123	948;948
chrI	BHH_canu_chrI;BHH_Sdn_chrI	BHH	180175	181123	7130	insertion	0.007	180175;180175	181123;181123	7126;7134
chrI	CNB_1a_canu_chrI;CNB_1a_Sdn_chrI;CNT_canu_chrI;CNT_HP1_canu_chrI;CNT_HP1_Sdn_chrI_1_HPv1	CNB;CNT	180851	181051	200	deletion	0.014	180851;180851;180851;180851;180851	181051;181051;181051;181051;181051	200;200;200;200;200
chrI	AFI_canu_chrI;AFI_Sdn_chrI;ASB_HP2_canu_chrI_HPv2;ASB_HP2_Sdn_chrI;AVI_1a_canu_chrI;AVI_1a_Sdn_chrI_chrVII;BAF_canu_chrI;BAF_HP1_canu_chrI_1;BAF_HP1_Sdn_chrI_1_HPv1;BAF_HP2_canu_chrI;BAF_HP2_Sdn_chrI_1_HPv2;BAF_Sdn_chrI;BAM_mixed_chrI;BAP_1a_canu_chrI;BAP_1a_Sdn_chrI;BBT_block38_canu_contig1;BBT_block38_Sdn_utg0;BBT_canu_chrI;BBT_Sdn_chrI;CDG_1a_canu_chrI;CDG_1a_Sdn_chrI;CFA_canu_chrI;CFA_Sdn_chr…	AFI;ASB;AVI;BAF;BAM;BAP;BBT;CDG;CFA;CFF;CGH;CNB;CNT;CRE;SK1	180887	180924	5865	insertion	0.106	180847;180847;180997;180997;180427;180427;180995;180995;180995;180995;180995;180995;180648;180648;180648;180841;180841;180841;180841;181051;181051;180995;180995;180997;181125;181125;181125;180851;180851;180851;180851;180851;180851;180847;180847;180847	180851;180851;181001;181001;180431;180431;181000;181000;181000;181000;181000;181000;180651;180651;180651;180845;180845;180845;180845;181055;181055;181000;181000;181001;181130;181130;181130;181051;181051;181051;181051;181051;181051;180851;180851;180851	5964;5962;5923;5918;5961;5960;5939;5933;5926;5934;5934;5933;5956;5970;5968;5960;5960;5962;5967;5915;5912;5912;5911;5943;5351;5351;5351;5965;5969;5948;5966;5963;4883;5925;5925;5930
chrI	ASN_HP2_canu_chrI;ASN_HP2_Sdn_chrI_1_HPv2;BFH_HP1_canu_chrI;BFH_HP1_Sdn_chrI_HPv1	ASN;BFH	181045	189426	8380	deletion	0.014	181129;181129;180961;180961	189425;189425;189426;189426	8296;8296;8465;8465
chrI	AAB_canu_chrI;AAB_Sdn_chrI;AAC_canu_chrI;AAC_HP1_canu_chrI;AAC_HP1_Sdn_chrI_HPv1;ADM_HP1_canu_chrI_2_HPv1;ADM_HP1_Sdn_chrI_2;ADM_Sdn_chrI;ADS_canu_chrI;ADS_Sdn_chrI;AGA_1a_canu_chrI;AGA_1a_Sdn_chrI;AGK_canu_chrI;AGK_Sdn_chrI;AHG_canu_chrI;AHG_Sdn_chrI;AIC_canu_chrI;AIC_Sdn_chrI;AIF_HP1_canu_chrI;AIF_HP1_Sdn_chrI_HPv1;AIF_Sdn_chrI;AIS_canu_chrI;AIS_HP1_canu_chrI;AIS_Sdn_chrI;ALI_HP1_canu_chrI_HPv1…	AAB;AAC;ADM;ADS;AGA;AGK;AHG;AIC;AIF;AIS;ALI;AQG;ASG;ASN;BAD;BAF;BAG;BAI;BAQ;BFH;BGN;BGP;BLD;BMB;BMC;BPK;BTE;CAS;CBM;CEI;CEQ;CFA;CFF;CIH;CKB;CLL;CNT;CPS;CRB;CRL;DBVPG6044;L1374;UWOPS034614;UWOPS052272	181089	181094	341	insertion	0.312	181124;181124;181124;181124;181124;180847;180847;180847;181124;181124;180847;180847;180847;180847;180847;180847;180847;180847;180847;180847;180847;181124;181124;181124;181124;181124;181124;181124;180847;180847;181124;181124;181124;181359;181359;181359;181359;181359;181359;181359;181359;181359;180935;180935;180847;180847;181000;181000;181125;181129;181124;181124;181124;181124;181124;181124;181124;…	181129;181129;181129;181129;181129;180851;180851;180851;181129;181129;180851;180851;180851;180851;180851;180851;180851;180851;180851;180851;180851;181129;181129;181129;181129;181129;181129;181129;180851;180851;181129;181129;181129;181364;181364;181364;181364;181364;181364;181364;181364;181364;180939;180939;180851;180851;181004;181004;181154;181131;181129;181129;181129;181129;181129;181129;181129;…	341;341;339;339;339;334;334;334;339;339;334;334;334;334;334;334;334;334;334;334;334;339;339;339;339;339;341;341;334;334;339;339;339;332;332;332;332;332;332;332;332;332;334;334;334;334;334;333;409;342;339;339;339;339;341;341;339;339;368;368;368;368;339;339;339;325;334;333;334;333;332;332;332;334;334;363;363;332;332;341;341;341;340;339;339;339;339;339;339;339;339;372;372;372;372;372;372;340;340;332…
chrI	AEL_HP2_canu_chrI_1_HPv2;AEL_HP2_Sdn_chrI;AHL_canu_chrI;AHL_Sdn_chrI;AIE_canu_chrI;AIE_Sdn_chrI;AVB_canu_chrI;AVB_Sdn_chrI;BTE_canu_chrI;CFS_canu_chrI;CFS_Sdn_chrI;CPG_1a_canu_chrI;CPG_1a_Sdn_chrI;RM11_chrI	AEL;AHL;AIE;AVB;BTE;CFS;CPG;RM11	181124	181128	678	insertion	0.057	181124;181124;181124;181124;181124;181124;181124;181124;181124;181124;181124;181124;181124;181124	181129;181129;181127;181127;181127;181127;181127;181127;181129;181129;181129;181127;181127;181129	676;676;680;680;680;680;680;680;677;676;676;680;680;676
chrI	ASN_HP2_canu_chrI;ASN_HP2_Sdn_chrI_1_HPv2	ASN	181129	189425	517	insertion	0.007	181129;181129	189425;189425	517;517
chrI	ABH_canu_chrI;ABH_Sdn_chrI_chrX;ADE_canu_chrI;ADE_Sdn_chrI;AEG_canu_chrI;AEG_Sdn_chrI;AEH_canu_chrI;AEH_Sdn_chrI;ALI_canu_chrI;ALI_HP2_canu_chrI;ALI_HP2_Sdn_chrI_HPv2;ALI_Sdn_chrI;ALS_1a_canu_chrI;ALS_1a_Sdn_chrI;APG_canu_chrI;APG_Sdn_chrI;ATM_1a_canu_chrI;ATM_1a_Sdn_chrI;BBM_1a_canu_chrI;BBM_1a_Sdn_chrI;BCE_3a_canu_chrI;BCE_3a_Sdn_chrI;BCN_canu_chrI;BCN_Sdn_chrI;BDC_1c_canu_chrI;BDC_1c_Sdn_chrI;…	ABH;ADE;AEG;AEH;ALI;ALS;APG;ATM;BBM;BCE;BCN;BDC;BDF;BDH;BHH;BPG;BTE;CDN;CHS;CPI;CRE	181303	182230	1114	insertion	0.149	181303;181303;181303;181303;181303;181303;181303;181303;181303;181303;181303;181303;181303;181303;181303;181303;181303;181303;181303;181303;181303;181303;181303;181303;181303;181303;181303;181303;181303;181303;181303;181303;181303;181303;181291;181303;181303;181303;181303;181303;181303;181303;181303;181303;181303	182230;182230;182230;182230;182230;182230;182230;182230;182230;182230;182230;182230;182230;182230;182230;182230;182230;182230;182230;182230;182230;182230;182230;182230;182230;182230;182230;182230;182230;182230;182230;182230;182230;182230;182238;182230;182230;182230;182230;182230;182230;182230;182230;182230;182230	1114;1114;1114;1114;1114;1114;1114;1114;1114;1114;1114;1114;1114;1114;1114;1114;1114;1114;1114;1114;1114;1114;1114;1114;1114;1114;1114;1114;1114;1114;1114;1114;1114;1115;1112;1114;1114;1114;1114;1115;1114;1114;1114;1114;1114
chrI	BMB_canu_chrI;BMB_Sdn_chrI;BMC_2a_canu_chrI;BMC_2a_Sdn_chrI;UWOPS034614_chrI;UWOPS052272_chrI	BMB;BMC;UWOPS034614;UWOPS052272	181317	183142	1825	inversion	0.028	181317;181317;181317;181317;181317;181317	183142;183142;183142;183142;183142;183142	1825;1825;1825;1825;1825;1825
chrI	BBT_block36_canu_contig1;BBT_block36_Sdn_utg0	BBT	181836	181840	5960	insertion	0.007	181836;181836	181840;181840	5960;5960
chrI	AIE_canu_chrI;AIE_Sdn_chrI	AIE	182460	182464	5964	insertion	0.007	182460;182460	182464;182464	5964;5963
chrI	ABH_canu_chrI;ABH_Sdn_chrI_chrX;ADE_canu_chrI;ADE_Sdn_chrI;AEG_canu_chrI;AEG_Sdn_chrI;AEH_canu_chrI;AEH_Sdn_chrI;ALI_canu_chrI;ALI_HP2_canu_chrI;ALI_HP2_Sdn_chrI_HPv2;ALI_Sdn_chrI;ALS_1a_canu_chrI;ALS_1a_Sdn_chrI;APG_canu_chrI;APG_Sdn_chrI;ATM_1a_canu_chrI;ATM_1a_Sdn_chrI;BCE_3a_canu_chrI;BCE_3a_Sdn_chrI;BCN_canu_chrI;BCN_Sdn_chrI;BDC_1c_canu_chrI;BDC_1c_Sdn_chrI;BDF_1d_canu_chrI;BDF_1d_Sdn_chrI;…	ABH;ADE;AEG;AEH;ALI;ALS;APG;ATM;BCE;BCN;BDC;BDF;BDH;BHH;BPG;BTE;CDN;CHS;CPA;CPI;CRE	182613	183739	1127	deletion	0.149	182613;182613;182613;182613;182613;182613;182613;182613;182613;182613;182613;182613;182613;182613;182613;182613;182613;182613;182613;182613;182613;182613;182613;182613;182613;182613;182613;182613;182613;182613;182613;182613;182604;182613;182613;182613;182613;182613;182613;182613;182613;182613;182613;182613	183733;183733;183733;183733;183733;183733;183733;183733;183733;183733;183733;183733;183733;183733;183733;183733;183733;183733;183733;183733;183733;183733;183733;183733;183733;183733;183733;183733;183733;183733;183733;183733;184013;183733;183733;183733;183733;183733;183733;183733;183733;183733;183733;183733	1120;1120;1120;1120;1120;1120;1120;1120;1120;1120;1120;1120;1120;1120;1120;1120;1120;1120;1120;1120;1120;1120;1120;1120;1120;1120;1120;1120;1120;1120;1120;1120;1409;1120;1120;1120;1120;1120;1120;1120;1120;1120;1120;1120
chrI	AAB_canu_chrI;AAB_Sdn_chrI;AAC_canu_chrI;AAC_HP1_canu_chrI;AAC_HP1_Sdn_chrI_HPv1;AAR_canu_chrI;AAR_Sdn_chrI;ABA_canu_chrI;ABA_Sdn_chrI_chrVII;ACH_canu_chrI;ACH_Sdn_chrI;ADI_canu_chrI;ADI_Sdn_chrI;ADM_HP1_canu_chrI_2_HPv1;ADM_HP1_Sdn_chrI_2;ADQ_canu_chrI;ADQ_Sdn_chrI;ADS_canu_chrI;ADS_Sdn_chrI;AEL_canu_chrI;AEL_HP1_canu_chrI_1_HPv1;AEL_HP1_Sdn_chrI;AEL_HP2_canu_chrI_1_HPv2;AEL_HP2_Sdn_chrI;AEL_Sdn…	AAB;AAC;AAR;ABA;ACH;ADI;ADM;ADQ;ADS;AEL;AFH;AFI;AGA;AGK;AHG;AHL;AIC;AIE;AIF;AIG;AIS;AKH;AKR;ALH;ALI;AMH;AMM;ANE;ANL;ANM;AQG;ASB;ASG;ASN;AVB;AVI;AVN;BAF;BAG;BAH;BAI;BAK;BAL;BAM;BAP;BAQ;BBF;BBL;BBT;BDM;BDN;BEM;BFH;BFP;BGN;BGP;BLD;BPK;BTE;CAS;CBM;CCC;CCN;CCQ;CCT;CDA;CDG;CEI;CEQ;CFF;CFS;CGH;CIC;CIH;CKB;CLN;CMF;CNB;CNT;CPG;CPS;CQI;CQS;CRB;CRE;CRL;DBVPG6044;DBVPG6765;HLJ1;HN1;JXXY161;L1374;RM11;SK1;SX2…	182620	182962	342	deletion	0.709	182620;182620;182620;182620;182620;182620;182620;182620;182620;182620;182620;182620;182620;182620;182620;182620;182620;182620;182620;182620;182620;182620;182620;182620;182620;182620;182620;182620;182620;182620;182620;182620;182620;182620;182620;182620;182620;182620;182620;182620;182620;182620;182620;182620;182620;182620;182620;182620;182620;182620;182620;182620;182620;182620;182620;182620;182620;…	182962;182962;182960;182960;182960;182962;182962;182960;182960;182960;182960;182962;182962;182962;182962;182960;182960;182962;182962;182962;182962;182962;182960;182960;182962;182960;182960;182962;182962;182962;182962;182962;182962;182962;182962;182962;182962;182962;182962;182962;182962;182962;182960;182960;182960;182960;182960;182960;182960;182960;182960;182960;182960;182960;182960;182960;182960;…	342;342;340;340;340;342;342;340;340;340;340;342;342;342;342;340;340;342;342;342;342;342;340;340;342;340;340;342;342;342;342;342;342;342;342;342;342;342;342;342;342;342;340;340;340;340;340;340;340;340;340;340;340;340;340;340;340;340;345;340;340;340;340;340;340;340;340;340;340;340;340;340;345;345;345;345;345;340;345;345;340;345;345;345;345;345;340;340;340;340;340;340;340;294;340;342;342;345;340;340…
chrI	BDM_1a_canu_chrI;BDM_1a_Sdn_chrI;BGN_3a_canu_chrI;BGN_3a_Sdn_chrI	BDM;BGN	182620	182996	12221	insertion	0.014	182620;182620;182620;182620	183033;183033;182960;182960	11944;11947;12496;12497
chrI	CPS_block55_canu_tig00000001;CPS_block55_Sdn_contig1	CPS	182620	189707	412	insertion	0.007	182620;182620	189707;189707	411;412
chrI	CPS_block55_canu_tig00000001;CPS_block55_Sdn_contig1	CPS	182620	189707	7087	deletion	0.007	182620;182620	189707;189707	7087;7087
chrI	ASN_HP1_Sdn_chrI;ASN_Sdn_chrI;BFH_HP2_Sdn_chrI;BFH_Sdn_chrI	ASN;BFH	183025	183029	11629	insertion	0.014	183025;183025;183025;183025	183029;183029;183029;183029	11922;11914;11885;10795
chrI	BAD_block96_canu_tig00000003;BAD_block96_Sdn_contig2;BAD_canu_chrI;BAD_Sdn_chrI	BAD	183042	189426	85	insertion	0.007	183042;183042;183042;183042	189426;189426;189426;189426	85;85;85;85
chrI	CPS_canu_chrI;CPS_Sdn_chrI	CPS	183042	189707	335	insertion	0.007	183042;183042	189707;189707	335;335
chrI	AMH_1a_canu_chrI;AMH_1a_Sdn_chrI	AMH	183072	186037	2965	deletion	0.007	183072;183072	186037;186037	2965;2965
chrI	AMH_1a_canu_chrI;AMH_1a_Sdn_chrI	AMH	183072	186037	11700	insertion	0.007	183072;183072	186037;186037	11706;11695
chrI	CBM_canu_chrI;CBM_HP2_canu_chrI_3;CBM_HP2_Sdn_chrI_6_HPv2;CIH_HP1_Sdn_chrI_1_HPv1;DBVPG6044_chrI	CBM;CIH;DBVPG6044	183089	183423	334	deletion	0.021	183037;183037;183037;183299;183037	183438;183438;183438;183364;183438	401;401;401;65;401
chrI	BGN_3a_canu_chrI;BGN_3a_Sdn_chrI	BGN	183097	189753	532	insertion	0.007	183097;183097	189753;189753	532;532
chrI	AIG_canu_chrI;AIG_Sdn_chrI	AIG	183131	183135	710	insertion	0.007	183131;183131	183135;183135	710;710
chrI	ABA_canu_chrI;ABA_Sdn_chrI_chrVII;AKH_1a_canu_chrI;AKH_1a_Sdn_chrI;CIC_canu_chrI;CIC_Sdn_chrI	ABA;AKH;CIC	183137	183351	214	duplication	0.021	183137;183137;183137;183137;183137;183137	183299;183299;183454;183454;183299;183299	162;162;317;317;162;162
chrI	AKR_canu_chrI;AKR_HP1_canu_chrI_1_HPv1;AKR_HP1_Sdn_chrI;AKR_Sdn_chrI;ALH_1b_canu_chrI;ALH_1b_Sdn_chrI;ALH_1c_canu_chrI;ALH_1c_Sdn_chrI	AKR;ALH	183146	183183	1087	insertion	0.014	183146;183146;183146;183146;183146;183146;183146;183146	183183;183183;183183;183183;183183;183183;183183;183183	1087;1087;1087;1087;1087;1087;1087;1087
chrI	AAR_canu_chrI;AAR_Sdn_chrI;ACH_canu_chrI;ACH_Sdn_chrI;AEL_canu_chrI;AEL_HP1_canu_chrI_1_HPv1;AEL_HP1_Sdn_chrI;AFH_canu_chrI;AFH_Sdn_chrI;AIS_canu_chrI;AIS_HP1_canu_chrI;AIS_Sdn_chrI;AMM_1a_canu_chrI;AMM_1a_Sdn_chrI;ASB_HP1_canu_chrI;ASB_HP1_Sdn_chrI_HPv1;ASB_HP2_Sdn_chrI;ASB_Sdn_chrI;BBL_canu_chrI;BBL_Sdn_chrI;BBT_block36_canu_contig1;BBT_block36_Sdn_utg0;BFP_1a_canu_chrI;BFP_1a_Sdn_chrI;CDG_1a_c…	AAR;ACH;AEL;AFH;AIS;AMM;ASB;BBL;BBT;BFP;CDG;CGH;CIC;CKB;CQS;CRE;DBVPG6765;Y12	183156	183172	348	insertion	0.128	183202;183202;183135;183135;183202;183202;183202;183137;183137;183116;183116;183116;183212;183212;183131;183131;183131;183131;183135;183135;183131;183131;183135;183135;183222;183222;183137;183191;183135;183135;183135;183131;183230;183131;183230;183135;183135;183135;183135	183222;183222;183177;183177;183222;183222;183222;183146;183146;183121;183121;183121;183215;183215;183135;183135;183135;183135;183177;183177;183135;183135;183177;183177;183226;183226;183145;183195;183177;183177;183177;183135;183234;183135;183234;183138;183138;183177;183138	388;388;312;312;388;388;388;367;367;324;338;331;342;342;371;371;369;371;311;311;372;372;312;312;334;334;369;333;312;312;312;371;318;371;318;379;379;312;378
chrI	AEL_Sdn_chrI;CKB_Sdn_chrI	AEL;CKB	183166	183188	246	insertion	0.014	183197;183135	183222;183153	239;252
chrI	ABA_canu_chrI;ABA_Sdn_chrI_chrVII;ADM_canu_chrI;ADM_HP2_canu_chrI_2;ADM_Sdn_chrI;AQG_2a_canu_chrI;AQG_2a_Sdn_chrI;BTE_Sdn_chrI;CBM_canu_chrI;CBM_HP2_canu_chrI_3;CBM_HP2_Sdn_chrI_6_HPv2;CIH_HP1_Sdn_chrI_1_HPv1;CMF_canu_chrI;CMF_HP1_canu_chrI;CMF_Sdn_chrI;DBVPG6044_chrI;UWOPS837873_chrI	ABA;ADM;AQG;BTE;CBM;CIH;CMF;DBVPG6044;UWOPS837873	183195	183296	6053	insertion	0.064	183033;183033;183191;183191;183191;183033;183033;183191;183037;183037;183037;183299;183519;183519;183519;183037;183415	183037;183037;183195;183191;183195;183038;183038;183195;183438;183438;183438;183364;183523;183523;183523;183438;183419	5920;5918;5953;5963;5968;6230;6231;5961;6260;6256;6094;6033;5961;5965;5964;6268;5962
chrI	AIC_canu_chrI;AIC_Sdn_chrI;ANL_block18_canu_contig1;ANL_block18_Sdn_utg0;ANL_block31_canu_contig1;ANL_block31_Sdn_utg0;ANL_block33_canu_tig00000001;ANL_block33_Sdn_contig1;ANL_block72_canu_tig00000001;ANL_block72_Sdn_contig1;ANL_canu_chrI;ANL_Sdn_chrI;ANM_block111_canu_contig1;ANM_block111_Sdn_utg1;ANM_block5_Sdn_contig1;ANM_block82_canu_contig1;ANM_canu_chrI;ANM_Sdn_chrI;ASN_HP1_Sdn_chrI;ASN_Sdn…	AIC;ANL;ANM;ASN;AVN;BAD;BDN;BEM;BFH;BGN;BGP;CPS;Y12	183258	189468	6210	deletion	0.092	183451;183451;183299;183299;183220;183269;183219;183299;183299;183299;183299;183299;183299;183299;183299;183212;183299;183299;183339;183339;183299;183299;183299;183299;183042;183042;183042;183042;183299;183299;183212;183266;183299;183299;183299;183299;183339;183267;183097;183097;183462;183462;183069;183069;183042;183042;183474	189824;189824;189425;189425;189425;189425;189425;189425;189425;189425;189425;189425;189425;189425;189425;189425;189425;189425;189426;189426;189425;189425;189425;189425;189426;189426;189426;189426;189425;189425;189425;189425;189425;189425;189425;189425;189426;189426;189753;189753;189425;189425;189425;189425;189707;189707;189425	6373;6373;6126;6126;6205;6156;6206;6126;6126;6126;6126;6126;6126;6126;6126;6213;6126;6126;6087;6087;6126;6126;6126;6126;6384;6384;6384;6384;6126;6126;6213;6159;6126;6126;6126;6126;6087;6159;6656;6656;5963;5963;6356;6356;6665;6665;5951
chrI	AIC_canu_chrI;AIC_Sdn_chrI	AIC	183451	189824	132	insertion	0.007	183451;183451	189824;189824	132;132
chrI	AIC_canu_chrI;AIC_Sdn_chrI	AIC	183451	189824	6373	deletion	0.007	183451;183451	189824;189824	6373;6373
chrI	AEL_HP2_canu_chrI_1_HPv2;AEL_HP2_Sdn_chrI;BTE_canu_chrI	AEL;BTE	183505	183717	212	duplication	0.014	183505;183505;183505	183717;183717;183717	212;212;212
chrI	AKH_1a_canu_chrI;AKH_1a_Sdn_chrI	AKH	183516	184546	1030	duplication	0.007	183516;183516	184546;184546	1030;1030
chrI	AAR_canu_chrI;AAR_Sdn_chrI	AAR	183717	183749	1152	insertion	0.007	183717;183717	183749;183749	1152;1152
chrI	AEL_Sdn_chrI;CCQ_1a_canu_chrI;CCQ_1a_Sdn_chrI;CNT_HP2_canu_chrI_1_HPv2;CNT_HP2_Sdn_chrI;CQI_4a_canu_chrI;CQI_4a_Sdn_chrI_chrVII	AEL;CCQ;CNT;CQI	183755	184274	520	deletion	0.028	183980;183717;183717;183717;183717;183717;183717	184271;184271;184271;184283;184283;184271;184271	291;554;554;566;566;554;554
chrI	ASB_HP2_canu_chrI_HPv2;BAI_1a_canu_chrI;BAI_1a_Sdn_chrI	ASB;BAI	183804	184283	4960	insertion	0.014	183979;183717;183717	184283;184283;184283	4789;5045;5045
chrI	AAR_canu_chrI;AAR_Sdn_chrI;AEL_HP2_canu_chrI_1_HPv2;AEL_HP2_Sdn_chrI;AIG_canu_chrI;AIG_Sdn_chrI;AKR_canu_chrI;AKR_HP1_canu_chrI_1_HPv1;AKR_HP1_Sdn_chrI;AKR_Sdn_chrI;ALH_1b_canu_chrI;ALH_1b_Sdn_chrI;ALH_1c_canu_chrI;ALH_1c_Sdn_chrI;ANE_canu_chrI;ANE_Sdn_chrI;ASB_canu_chrI;ASB_HP1_canu_chrI;ASB_HP1_Sdn_chrI_HPv1;ASB_HP2_Sdn_chrI;ASB_Sdn_chrI;AVI_1a_canu_chrI;AVI_1a_Sdn_chrI_chrVII;BAK_1a_canu_chrI;…	AAR;AEL;AIG;AKR;ALH;ANE;ASB;AVI;BAK;BBT;BTE;HLJ1;UWOPS837873;XXYS14;YPS128;YPS606	183923	184279	2563	insertion	0.113	183979;183979;183980;183980;183979;183979;183883;183883;183979;183979;183979;183979;183979;183979;183717;183717;183979;183979;183979;183979;183979;183717;183717;183979;183979;183979;183979;183979;183979;183979;183979;183980;183979;183928;183717;183717;183717	184283;184283;184271;184271;184283;184283;184283;184283;184283;184283;184283;184283;184283;184283;184283;184283;184271;184283;184283;184283;184271;184283;184283;184283;184283;184271;184271;184271;184271;184283;184283;184271;184271;184283;184271;184283;184283	2511;2511;2496;2496;2511;2511;2606;2606;2510;2510;2510;2510;2510;2510;2770;2770;2499;2511;2511;2511;2499;2770;2770;2515;2515;2503;2499;2499;2499;2510;2514;2496;2502;2556;2760;2770;2770
chrI	AEG_canu_chrI;AEG_Sdn_chrI;APG_canu_chrI	AEG;APG	183925	188910	4985	deletion	0.014	183925;183925;183925	188910;188910;188910	4985;4985;4985
chrI	AEG_canu_chrI;AEG_Sdn_chrI;APG_canu_chrI	AEG;APG	183925	188910	10154	insertion	0.014	183925;183925;183925	188910;188910;188910	10149;10149;10164
chrI	ABA_canu_chrI;ABA_Sdn_chrI_chrVII;BJ4_chrI;CFF_canu_chrI;CIC_canu_chrI;CIC_Sdn_chrI;CIH_HP1_Sdn_chrI_1_HPv1;CLL_canu_chrI;CLL_HP1_canu_chrI_1_HPv1;CLL_HP1_Sdn_chrI;CLL_HP2_canu_chrI_1_HPv2;CLL_HP2_Sdn_chrI_2;CLL_Sdn_chrI;CMF_canu_chrI;CMF_HP1_canu_chrI;CMF_Sdn_chrI	ABA;BJ4;CFF;CIC;CIH;CLL;CMF	183928	184283	1483	insertion	0.05	183928;183928;183717;183979;183928;183928;183928;183928;183928;183928;183928;183928;183928;183979;183979;183979	184283;184283;184283;184283;184283;184283;184283;184283;184283;184283;184283;184283;184283;184283;184283;184283	1503;1503;1349;1456;1503;1503;1503;1507;1507;1507;1507;1507;1507;1457;1457;1457
chrI	AAC_HP2_canu_chrI_HPv2;AAC_HP2_Sdn_chrI;ADM_canu_chrI;ADM_HP2_canu_chrI_2;ADM_Sdn_chrI;BBF_canu_chrI;BBF_HP2_canu_chrI_HPv2;BBF_HP2_Sdn_chrI;BBF_Sdn_chrI;BTE_block28_canu_tig00000001;BTE_block28_Sdn_contig1;BTE_Sdn_chrI;CEL_1a_canu_chrI;CEL_1a_Sdn_chrI;CFC_block14_Sdn_contig1;CFC_canu_chrI;CFC_Sdn_chrI;CIC_HP1_canu_chrI_3;L1374_chrI	AAC;ADM;BBF;BTE;CEL;CFC;CIC;L1374	183980	184871	891	deletion	0.057	183980;183980;183980;183980;183980;183980;183980;183980;183980;183980;183980;183980;183980;183980;183980;183980;183980;183980;183980	184871;184871;184871;184871;184871;184871;184871;184871;184871;184871;184871;184871;184871;184871;184871;184871;184871;184871;184871	891;891;891;891;891;891;891;891;891;891;891;891;891;891;891;891;891;891;891
chrI	BAQ_1a_canu_chrI;BAQ_1a_Sdn_chrI	BAQ	183980	184283	3628	insertion	0.007	183980;183980	184283;184283	3630;3626
chrI	AEL_Sdn_chrI;AMM_1a_canu_chrI;AMM_1a_Sdn_chrI;BAL_1a_canu_chrI;BAL_1a_Sdn_chrI;CCC_1a_canu_chrI;CCC_1a_Sdn_chrI;CCQ_1a_canu_chrI;CCQ_1a_Sdn_chrI;CNT_HP2_canu_chrI_1_HPv2;CNT_HP2_Sdn_chrI;CQI_4a_canu_chrI;CQI_4a_Sdn_chrI_chrVII;HN1_chrI	AEL;AMM;BAL;CCC;CCQ;CNT;CQI;HN1	184017	184410	6334	insertion	0.057	183980;184283;184283;184283;184283;184271;184271;183717;183717;183717;183717;183717;183717;184283	184271;184546;184546;184546;184546;184546;184546;184271;184271;184283;184283;184271;184271;184546	5834;6649;6649;6557;6557;6632;6632;6096;6096;6109;6109;6097;6097;6556
chrI	CLN_canu_chrI;CLN_Sdn_chrI	CLN	184283	184546	3314	insertion	0.007	184283;184283	184546;184546	3314;3314
chrI	ADQ_canu_chrI;ADQ_Sdn_chrI	ADQ	184283	184546	4366	insertion	0.007	184283;184283	184546;184546	4366;4366
chrI	BAF_canu_chrI;BAF_HP1_Sdn_chrI_1_HPv1;BAF_HP2_canu_chrI;BAF_HP2_Sdn_chrI_1_HPv2;BAF_Sdn_chrI;BDM_1a_canu_chrI;BDM_1a_Sdn_chrI;CCQ_1a_canu_chrI;CCQ_1a_Sdn_chrI;CDA_canu_chrI;CDA_Sdn_chrI;CFA_canu_chrI;CFA_Sdn_chrI	BAF;BDM;CCQ;CDA;CFA	186434	187447	1013	deletion	0.035	186435;186435;186435;186435;186435;186435;186435;186428;186428;186435;186435;186435;186435	187409;187409;187409;187409;187409;187409;187409;187653;187653;187409;187409;187409;187409	974;974;974;974;974;974;974;1225;1225;974;974;974;974
chrI	AMH_1a_canu_chrI;AMH_1a_Sdn_chrI;ASB_HP2_canu_chrI_HPv2;BAM_mixedALT_chrI;BAM_mixed_chrI;BAP_1a_canu_chrI;BAP_1a_Sdn_chrI;BBL_canu_chrI;BBL_Sdn_chrI;BPK_canu_chrI;BPK_HP2_canu_chrI_1_HPv2;BPK_HP2_Sdn_chrI;CCT_1a_canu_chrI;CCT_1a_Sdn_chrI_chrVII;CEI_1a_canu_chrI;CEI_1a_Sdn_chrI;CEQ_1a_canu_chrI;CEQ_1a_Sdn_chrI;CFC_block14_Sdn_contig1;CFC_canu_chrI;CFC_Sdn_chrI;EM14S013B_chrI	AMH;ASB;BAM;BAP;BBL;BPK;CCT;CEI;CEQ;CFC;EM14S013B	187153	188089	936	deletion	0.078	187153;187153;187153;187154;187154;187154;187154;187153;187153;187153;187153;187153;187154;187154;187153;187153;187153;187153;187153;187153;187153;187153	188089;188089;188120;188087;188087;188089;188089;188089;188089;188089;188089;188089;188089;188089;188089;188089;188080;188080;188089;188089;188089;188089	936;936;967;933;933;935;935;936;936;936;936;936;935;935;936;936;927;927;936;936;936;936
chrI	CCC_1a_canu_chrI;CCC_1a_Sdn_chrI	CCC	187342	187527	885	insertion	0.007	187342;187342	187527;187527	885;885
chrI	BMB_canu_chrI;BMB_Sdn_chrI;BMC_2a_canu_chrI;BMC_2a_Sdn_chrI;UWOPS034614_chrI;UWOPS052272_chrI	BMB;BMC;UWOPS034614;UWOPS052272	187496	189770	2274	deletion	0.028	187496;187496;187496;187496;187496;187496	189770;189770;189770;189770;189770;189770	2274;2274;2274;2274;2274;2274
chrI	BTE_block1_canu_contig1;BTE_block1_Sdn_utg0;BTE_block20_canu_contig1	BTE	187527	187653	126	deletion	0.007	187527;187527;187527	187653;187653;187653	126;126;126
chrI	AAR_canu_chrI;ASB_HP1_Sdn_chrI_HPv1;BBT_block25_canu_tig00000002;BBT_block25_Sdn_contig1	AAR;ASB;BBT	187532	188449	917	deletion	0.021	187532;187532;187532;187532	188449;188449;188449;188449	917;917;917;917
chrI	CDG_1a_canu_chrI;CDG_1a_Sdn_chrI	CDG	187678	188671	3261	insertion	0.007	187678;187678	188671;188671	3261;3261
chrI	AGK_Sdn_chrI;BAK_1a_Sdn_chrI_chrVII;BFP_1a_Sdn_chrI;CAS_1a_Sdn_chrI;CRB_1a_Sdn_chrI	AGK;BAK;BFP;CAS;CRB	188182	189273	1091	deletion	0.035	188233;188189;188229;188229;188030	189273;189273;189273;189273;189273	1040;1084;1044;1044;1243
chrI	ACH_Sdn_chrI;CLL_HP2_Sdn_chrI_2;CLL_Sdn_chrI	ACH;CLL	188811	190010	1198	deletion	0.014	188821;188810;188803	189975;190026;190028	1154;1216;1225
chrI	ALI_HP2_canu_chrI;ALI_HP2_Sdn_chrI_HPv2;ALI_Sdn_chrI;BBM_1a_canu_chrI;BPG_canu_chrI;BPG_Sdn_chrI;CPA_1a_canu_chrI;CPI_1c_canu_chrI;CPI_1c_Sdn_chrI;CQS_1a_canu_chrI;CQS_1a_Sdn_chrI	ALI;BBM;BPG;CPA;CPI;CQS	188898	188910	145	insertion	0.043	188898;188898;188898;188898;188898;188898;188899;188899;188899;188899;188899	188910;188910;188910;188910;188910;188910;188910;188910;188910;188910;188910	145;145;145;145;145;145;144;144;144;144;144
chrI	AAB_Sdn_chrI;AEL_HP2_Sdn_chrI;AEL_Sdn_chrI;AFI_Sdn_chrI;AGA_1a_Sdn_chrI;AGK_Sdn_chrI;AHG_Sdn_chrI;AHL_Sdn_chrI;AIE_Sdn_chrI;AIG_Sdn_chrI;AKR_HP1_Sdn_chrI;ALS_1a_Sdn_chrI;ATV_Sdn_chrI_chrVIII;BAK_1a_Sdn_chrI_chrVII;BBL_Sdn_chrI;BBM_1a_Sdn_chrI;BDM_1a_Sdn_chrI;BFP_1a_Sdn_chrI;BJ4_chrI;CAS_1a_Sdn_chrI;CCQ_1a_Sdn_chrI;CIH_Sdn_chrI;CLL_HP1_Sdn_chrI;CNB_1a_Sdn_chrI;CQI_4a_Sdn_chrI_chrVII;CRB_1a_Sdn_chr…	AAB;AEL;AFI;AGA;AGK;AHG;AHL;AIE;AIG;AKR;ALS;ATV;BAK;BBL;BBM;BDM;BFP;BJ4;CAS;CCQ;CIH;CLL;CNB;CQI;CRB;EM14S013B;JXXY161;XXYS14	189353	190095	742	deletion	0.199	189338;189355;189355;189350;189355;189352;189360;189355;189355;189352;189355;189341;189351;189355;189355;189355;189352;189355;189356;189355;189350;189350;189351;189351;189355;189356;189363;189355;189355	189642;190523;190393;189936;190082;190584;190120;189998;190253;190007;190247;190126;190125;189896;189826;190020;190128;189955;189793;189953;190275;190297;190316;189971;190307;190660;189847;189593;189877	304;1168;1038;586;727;1232;760;643;898;655;892;785;774;541;471;665;776;600;437;598;925;947;965;620;952;1304;484;238;522
chrI	ADE_canu_chrI;ADE_Sdn_chrI;AMP_1a_canu_chrI;AMP_1a_Sdn_chrI;BBM_1a_canu_chrI;CDN_1a_canu_chrI;CDN_1a_Sdn_chrI;CRE_block14_canu_tig00000001;CRE_block14_Sdn_contig1;CRE_canu_chrI;CRE_Sdn_chrI	ADE;AMP;BBM;CDN;CRE	189823	189824	108	insertion	0.035	189823;189823;189823;189823;189823;189823;189823;189823;189823;189823;189823	189824;189824;189824;189824;189824;189824;189824;189824;189824;189824;189824	108;108;108;108;108;108;108;108;108;108;108
chrI	CKB_HP2_canu_chrI_1_HPv2;CKB_HP2_Sdn_chrI;CKB_Sdn_chrI	CKB	190166	190224	58	duplication	0.007	190166;190166;190166	190224;190224;190224	58;58;58
chrI	AIE_Sdn_chrVI;BBT_block3_Sdn_contig1;BTE_block26_Sdn_utg0;BTE_block73_canu_tig00000001;BTE_block9_Sdn_contig1;CFC_block155_Sdn_contig1	AIE;BBT;BTE;CFC	192092	229495	37403	transloc	0.028	203759;218491;160258;183142;183142;203759	229350;229350;229350;229350;229350;230218	25591;10859;69092;46208;46208;26459	[chrVI:1563[	]chrVI:1];[chrVI:4684[;]chrVI:1];[chrVI:4689[;[chrVI:1[;[chrVI:1[
chrI	CFC_canu_chrI;CFC_Sdn_chrI	CFC	196535	196539	5926	insertion	0.007	196535;196535	196539;196539	5933;5918
chrI	AAR_canu_chrI;AAR_Sdn_chrI;BBF_HP1_canu_chrI	AAR;BBF	196908	196911	133	insertion	0.014	196908;196908;196908	196911;196911;196911	133;133;133
chrI	AEL_canu_chrI;AEL_HP1_canu_chrI_1_HPv1;AEL_HP1_Sdn_chrI;AEL_Sdn_chrI;AKH_1a_canu_chrI;AKH_1a_Sdn_chrI;AMH_1a_canu_chrI;AMH_1a_Sdn_chrI;ANE_canu_chrI;ANE_Sdn_chrI;AVI_1a_canu_chrI;AVI_1a_Sdn_chrI_chrVII;BAD_canu_chrI;BAD_Sdn_chrI;BAF_canu_chrI;BAF_HP1_Sdn_chrI_1_HPv1;BAF_HP2_canu_chrI;BAF_HP2_Sdn_chrI_1_HPv2;BAF_Sdn_chrI;BBT_block25_canu_tig00000002;BBT_block25_Sdn_contig1;BBT_block38_canu_contig1…	AEL;AKH;AMH;ANE;AVI;BAD;BAF;BBT;CCT;CEI;CFA;CPS;DBVPG6044;EM14S013B;JXXY161;SK1;UWOPS837873;XXYS14;YPS128;YPS606	197454	197639	185	deletion	0.142	197527;197527;197527;197527;197446;197446;197255;197255;197527;197527;197527;197527;197527;197527;197446;197446;197446;197446;197446;197534;197527;197527;197527;197527;197527;197527;197527;197255;197255;197446;197446;197446;197446;197446;197446;197446;197446;197446;197446;197446;197255;197255;197446;197527;197255;197527;197527	197649;197649;197649;197649;197561;197561;197812;197812;197649;197649;197649;197649;197649;197649;197561;197561;197561;197561;197561;197649;197649;197649;197649;197649;197649;197649;197649;197812;197812;197561;197561;197566;197566;197566;197566;197566;197566;197566;197566;197561;197812;197812;197561;197649;197812;197649;197649	122;122;122;122;115;115;557;557;122;122;122;122;122;122;115;115;115;115;115;115;122;122;122;122;122;122;122;557;557;115;115;120;120;120;120;120;120;120;120;115;557;557;115;122;557;122;122
chrI	ABA_canu_chrI;ABA_Sdn_chrI_chrVII;ACA_canu_chrI;ACA_Sdn_chrI;ACH_canu_chrI;ACH_Sdn_chrI;ADQ_canu_chrI;ADQ_Sdn_chrI;AEL_canu_chrI;AEL_HP1_canu_chrI_1_HPv1;AEL_HP1_Sdn_chrI;AEL_Sdn_chrI;AFH_canu_chrI;AFH_Sdn_chrI;AKR_HP1_Sdn_chrI;AKR_Sdn_chrI;AMH_1a_canu_chrI;AMH_1a_Sdn_chrI;AMM_1a_canu_chrI;AMM_1a_Sdn_chrI;ANE_canu_chrI;ANE_Sdn_chrI;ATV_Sdn_chrI_chrVIII;AVI_1a_canu_chrI;AVI_1a_Sdn_chrI_chrVII;BAD_…	ABA;ACA;ACH;ADQ;AEL;AFH;AKR;AMH;AMM;ANE;ATV;AVI;BAD;BAG;BAH;BAI;BAK;BAM;BAP;BAQ;BBF;BBT;BDH;BDM;BFP;BJ4;BMB;BMC;CBK;CBM;CCN;CCQ;CCT;CDA;CDG;CEI;CEL;CENPK1137D;CGH;CIH;CLL;CLN;CRE;EM14S013B;HLJ1;HN1;JXXY161;SX2;UWOPS034614;UWOPS052272;UWOPS837873;XXYS14;Y12;YPS128;YPS606	198466	198667	201	duplication	0.39	198466;198466;198466;198466;198466;198466;198466;198466;198466;198466;198466;198466;198466;198466;198466;198466;198468;198468;198466;198466;198466;198466;198466;198466;198466;198466;198466;198466;198466;198466;198466;198466;198466;198466;198466;198466;198466;198466;198466;198466;198466;198466;198466;198466;198466;198466;198466;198466;198466;198466;198466;198466;198466;198466;198466;198466;198466;…	198670;198670;198670;198670;198670;198670;198670;198670;198670;198670;198670;198670;198670;198670;198670;198670;198670;198670;198670;198670;198670;198670;198670;198670;198670;198670;198670;198670;198670;198670;198670;198670;198670;198670;198670;198618;198618;198670;198670;198618;198618;198670;198670;198670;198670;198670;198670;198670;198670;198670;198670;198670;198670;198670;198670;198670;198670;…	204;204;204;204;204;204;204;204;204;204;204;204;204;204;204;204;202;202;204;204;204;204;204;204;204;204;204;204;204;204;204;204;204;204;204;152;152;204;204;152;152;204;204;204;204;204;204;204;204;204;204;204;204;204;204;204;204;204;204;204;204;204;204;204;204;204;204;204;204;204;204;204;204;204;204;204;202;202;204;204;204;204;204;204;204;204;204;204;204;204;204;204;204;204;152;204;202;204;204;202…
chrI	AKR_canu_chrI;ALH_1b_canu_chrI;ALH_1b_Sdn_chrI;ALH_1c_canu_chrI;ALH_1c_Sdn_chrI;BAL_1a_canu_chrI;BAL_1a_Sdn_chrI;BBT_block36_canu_contig1;BBT_block36_Sdn_utg0;CBM_HP1_Sdn_chrI_4_HPv1;CCC_1a_canu_chrI;CCC_1a_Sdn_chrI;CGH_1_block61_Sdn_utg0;CGH_1_Sdn_chrI;CGH_3_canu_chrI;CLL_canu_chrI;CLL_HP1_canu_chrI_1_HPv1;CLN_canu_chrI;CMF_canu_chrI;CMF_HP1_canu_chrI;CMF_HP2_canu_chrI;CMF_Sdn_chrI;CNT_HP2_canu_…	AKR;ALH;BAL;BBT;CBM;CCC;CGH;CLL;CLN;CMF;CNT;W303	198474	198662	4397	insertion	0.085	198466;198466;198466;198466;198466;198466;198466;198466;198466;198670;198466;198466;198466;198466;198466;198466;198466;198466;198466;198466;198466;198466;198466;198466;198466	198670;198670;198670;198670;198670;198670;198670;198670;198670;198678;198618;198618;198670;198670;198670;198670;198670;198670;198670;198670;198670;198670;198618;198618;198670	4369;4385;4385;4382;4382;4365;4365;4385;4385;4597;4439;4439;4383;4385;4385;4381;4386;4387;4379;4379;4379;4379;4425;4425;4384
chrI	AHG_canu_chrI;BLD_1a_canu_chrI;BLD_1a_Sdn_chrI;BPK_canu_chrI;BTE_block20_Sdn_utg1	AHG;BLD;BPK;BTE	199064	202533	3469	deletion	0.028	199064;199064;199064;199064;199064	202545;202545;202545;202545;202486	3481;3481;3481;3481;3422
chrI	BCE_3a_canu_chrI;BCE_3a_Sdn_chrI	BCE	199088	203289	4201	deletion	0.007	199088;199088	203289;203289	4201;4201
chrI	BDM_1a_canu_chrI;BDM_1a_Sdn_chrI	BDM	203301	203302	4462	insertion	0.007	203301;203301	203302;203302	4463;4461
chrI	AHL_Sdn_chrI;BPK_Sdn_chrI	AHL;BPK	204249	204799	93	insertion	0.014	204233;204265	204676;204922	97;89
chrI	CEQ_1a_canu_chrI;CEQ_1a_Sdn_chrI	CEQ	204274	206824	531	insertion	0.007	204274;204274	206824;206824	531;531
chrI	CNB_1a_canu_chrI;CNB_1a_Sdn_chrI	CNB	204279	230118	25839	deletion	0.007	204279;204279	230118;230118	25839;25839
chrI	ABH_canu_chrI;ABH_Sdn_chrI_chrX;ANM_block82_canu_contig1;ATM_1a_canu_chrI;ATM_1a_Sdn_chrI;BAD_canu_chrI;BAD_Sdn_chrI;BEM_block92_canu_contig2;BEM_block92_Sdn_utg0;CCT_1a_canu_chrI;CCT_1a_Sdn_chrI_chrVII;CDA_canu_chrI;CDA_Sdn_chrI	ABH;ANM;ATM;BAD;BEM;CCT;CDA	204296	218434	14139	deletion	0.05	204211;204211;204286;204211;204211;204334;204334;204355;204355;204334;204334;204334;204334	218543;218543;218544;218543;218543;218307;218307;218544;218544;218307;218307;218307;218307	14332;14332;14258;14332;14332;13973;13973;14189;14189;13973;13973;13973;13973
chrI	AMH_1a_canu_chrI;AMH_1a_Sdn_chrI;HN1_chrI	AMH;HN1	204310	205667	322	insertion	0.014	204349;204349;204233	205608;205608;205785	314;314;338
chrI	BFP_1a_canu_chrI;BFP_1a_Sdn_chrI	BFP	204349	205596	2327	insertion	0.007	204349;204349	205596;205596	2327;2327
chrI	ASG_canu_chrI;ASG_Sdn_chrI	ASG	204352	207036	1256	insertion	0.007	204352;204352	207036;207036	1256;1256
chrI	ADE_canu_chrI;ADE_Sdn_chrI;ANE_canu_chrI;ANE_Sdn_chrI;AVI_1a_canu_chrI;AVI_1a_Sdn_chrI_chrVII;BAG_1a_canu_chrI;BAM_mixedALT_chrI;BAM_mixed_chrI;BMB_canu_chrI;BMB_Sdn_chrI;CCC_1a_canu_chrI;CCC_1a_Sdn_chrI;CCQ_1a_canu_chrI;CCQ_1a_Sdn_chrI;JXXY161_chrI;UWOPS034614_chrI;UWOPS052272_chrI;XXYS14_chrI;YPS128_chrI;YPS606_chrI	ADE;ANE;AVI;BAG;BAM;BMB;CCC;CCQ;JXXY161;UWOPS034614;UWOPS052272;XXYS14;YPS128;YPS606	204400	205601	1201	inversion	0.099	204484;204484;204349;204349;204349;204349;204349;204349;204349;204349;204349;204484;204484;204484;204484;204484;204349;204349;204484;204349;204349	205608;205608;205596;205596;205596;205596;205608;205608;205608;205596;205596;205596;205596;205608;205608;205608;205596;205596;205608;205596;205596	1124;1124;1247;1247;1247;1247;1259;1259;1259;1247;1247;1112;1112;1124;1124;1124;1247;1247;1124;1247;1247
chrI	AAC_canu_chrI;AAC_HP1_canu_chrI;AAC_HP1_Sdn_chrI_HPv1;AAC_HP2_canu_chrI_HPv2;AAC_HP2_Sdn_chrI;AAR_canu_chrI;AAR_Sdn_chrI;ACA_canu_chrI;ACA_Sdn_chrI;ADI_canu_chrI;ADI_Sdn_chrI;ADM_canu_chrI;ADM_HP2_canu_chrI_2;ADM_Sdn_chrI;ADQ_canu_chrI;ADQ_Sdn_chrI;AEG_canu_chrI;AEG_Sdn_chrI;AEH_canu_chrI;AEH_Sdn_chrI;AEL_canu_chrI;AEL_HP1_canu_chrI_1_HPv1;AEL_HP1_Sdn_chrI;AEL_HP2_canu_chrI_1_HPv2;AEL_HP2_Sdn_chr…	AAC;AAR;ACA;ADI;ADM;ADQ;AEG;AEH;AEL;AGA;AGK;AHG;AIC;AIF;AIG;AIS;AKR;ALH;ALI;ALS;AMH;AMM;ANL;ANM;APG;ASB;ASG;ASN;ATV;AVB;AVN;BAG;BAH;BAP;BBF;BBT;BDC;BDF;BEM;BFH;BFP;BGN;BHH;BLD;BPG;BPK;BTE;CBM;CDN;CEI;CEQ;CFC;CFS;CGH;CIC;CKB;CLL;CLN;CMF;CNT;CPG;CPI;CPS;CQS;CRE;CRL;EM14S013B;L1374;RM11;SX2;Y12;Y55	204409	205889	1480	deletion	0.511	204279;204279;204622;204460;204492;204279;204279;204754;204754;204349;204349;204622;204349;204167;204484;204484;204279;204279;204279;204279;204970;204970;204970;204355;204215;204970;204279;204279;204349;204349;204279;204279;204492;204897;204280;204280;204280;204359;204897;204279;204279;204280;204280;204279;204280;204484;204484;204484;204484;204619;204619;204619;204619;204619;204352;204352;204349;…	204899;206761;206761;206406;206406;204899;204899;205596;205596;206246;206246;205596;205596;205732;205608;205608;207007;207007;205866;205866;205439;205439;205439;207007;206529;205439;204764;204764;205596;206305;204764;204764;207007;206001;205866;205866;206001;206001;206001;206001;206001;204764;204764;205866;204764;205706;205706;205706;205706;205850;205850;205850;205850;205850;205866;205866;205608;…	620;2482;2139;1946;1914;620;620;842;842;1897;1897;974;1247;1565;1124;1124;2728;2728;1587;1587;469;469;469;2652;2314;469;485;485;1247;1956;485;485;2515;1104;1586;1586;1721;1642;1104;1722;1722;484;484;1587;484;1222;1222;1222;1222;1231;1231;1231;1231;1231;1514;1514;1259;1259;1357;1357;2030;2030;1970;1776;2030;2030;2030;2030;1914;2515;2515;1587;1587;1505;2655;2655;2044;2032;2056;2032;620;1712;2116;21…
chrI	ADQ_canu_chrI;ADQ_Sdn_chrI;CMF_canu_chrI;CMF_HP1_canu_chrI;CMF_HP2_canu_chrI;CMF_Sdn_chrI	ADQ;CMF	204484	206220	386	insertion	0.014	204484;204484;204484;204484;204484;204484	206220;206220;206220;206220;206220;206220	386;386;386;386;386;386
chrI	BBM_1a_canu_chrI;BBM_1a_Sdn_chrI	BBM	204484	219192	768	insertion	0.007	204484;204484	219192;219192	768;768
chrI	ANM_block111_canu_contig1;BAQ_1a_Sdn_chrI;BBM_1a_canu_chrI;BBM_1a_Sdn_chrI;BBT_block25_canu_tig00000002;BBT_block25_Sdn_contig1;BBT_block38_canu_contig1;BBT_block38_Sdn_utg0;CEL_1a_canu_chrI;CEL_1a_Sdn_chrI;CGH_1_block17_canu_tig00000001;CPS_Sdn_chrI	ANM;BAQ;BBM;BBT;CEL;CGH;CPS	204504	219077	14573	deletion	0.05	204492;204619;204484;204484;204492;204492;204430;204492;204484;204484;204492;204604	219192;218966;219192;219192;219008;219008;219008;219008;219192;219192;219008;218960	14700;14347;14708;14708;14516;14516;14578;14516;14708;14708;14516;14356
chrI	BBL_canu_chrI;BBL_Sdn_chrI	BBL	204619	205596	1247	insertion	0.007	204619;204619	205596;205596	1247;1247
chrI	BAL_1a_canu_chrI;BAL_1a_Sdn_chrI;BAP_1a_canu_chrI;BMC_2a_canu_chrI;BMC_2a_Sdn_chrI;CBM_canu_chrI;CIH_HP1_Sdn_chrI_1_HPv1;CIH_Sdn_chrI	BAL;BAP;BMC;CBM;CIH	204670	205574	3048	insertion	0.035	204619;204619;204619;204619;204619;204754;204754;204754	205488;205488;205608;205596;205596;205596;205608;205608	3029;3029;3014;3003;3002;3276;3014;3014
chrI	ACA_canu_chrI;ACA_Sdn_chrI;BAK_1a_canu_chrI;BAK_1a_Sdn_chrI_chrVII	ACA;BAK	204686	205608	3756	insertion	0.014	204754;204754;204619;204619	205608;205608;205608;205608	3689;3689;3824;3824
chrI	CBM_HP1_canu_chrI_3;HLJ1_chrI	CBM;HLJ1	204686	205068	2676	insertion	0.014	204754;204619	205068;205068	2744;2609
chrI	BCE_3a_canu_chrI;BCE_3a_Sdn_chrI	BCE	205473	205752	1881	insertion	0.007	205473;205473	205676;205828	1957;1805
chrI	ADE_canu_chrI;ADE_Sdn_chrI;BAM_mixed_chrI;BAP_1a_Sdn_chrI;CIH_HP1_Sdn_chrI_1_HPv1;CIH_Sdn_chrI;CNT_HP2_canu_chrI_1_HPv2;HN1_chrI;XXYS14_chrI	ADE;BAM;BAP;CIH;CNT;HN1;XXYS14	205590	206538	947	duplication	0.05	205608;205608;205608;205608;205608;205608;205473;205584;205608	206263;206263;206555;206644;206646;206646;206644;206529;206649	655;655;947;1036;1038;1038;1171;945;1041
chrI	BAG_1a_Sdn_chrI;BLD_1a_canu_chrI;BLD_1a_Sdn_chrI;CKB_canu_chrI;SX2_chrI	BAG;BLD;CKB;SX2	205612	206753	296	insertion	0.028	205608;205572;205572;205701;205608	206646;206824;206824;206824;206646	312;289;289;280;312
chrI	AGA_1a_canu_chrI;AGA_1a_Sdn_chrI;AHG_Sdn_chrI;AHL_canu_chrI;AHL_Sdn_chrI;AMP_1a_canu_chrI;AMP_1a_Sdn_chrI;BAF_HP2_Sdn_chrI_1_HPv2;BBF_canu_chrI;BBT_block34_canu_tig00000001;BDH_1b_canu_chrI;BDH_1b_Sdn_chrI;BEM_block77_canu_contig1;BTE_block5_canu_tig00000002;CCN_canu_chrI;CCN_Sdn_chrI;CFA_canu_chrI;CFA_Sdn_chrI;CFS_canu_chrI;CFS_Sdn_chrI;CKB_Sdn_chrI;CPS_block55_canu_tig00000001;CPS_block55_Sdn_c…	AGA;AHG;AHL;AMP;BAF;BBF;BBT;BDH;BEM;BTE;CCN;CFA;CFS;CKB;CPS;CQI;CRE;DBVPG6044;DBVPG6765;L1374;SK1	205624	206352	728	deletion	0.149	205572;205572;205572;205701;205701;205437;205437;205432;206376;206190;205437;205437;205389;206455;205429;205429;205432;205432;205701;205701;205701;205969;205969;205820;205437;205437;205437;205437;205437;205429;205572;205701;205429	207007;207007;207007;207007;207007;205995;205995;205719;206646;206325;205995;205995;206400;206528;205608;205608;205719;205719;207007;207007;206824;206400;206400;206634;205995;205995;205998;205995;205995;206124;206824;207007;206124	1435;1435;1435;1306;1306;558;558;287;270;135;558;558;1011;73;179;179;287;287;1306;1306;1123;431;431;814;558;558;561;558;558;695;1252;1306;695
chrI	AHL_Sdn_chrI;BPK_HP1_canu_chrI_1_HPv1;BPK_HP1_Sdn_chrI;BPK_Sdn_chrI	AHL;BPK	205635	207007	708	insertion	0.014	205437;205701;205701;205701	207007;207007;207007;207007	679;718;718;718
chrI	CNB_1a_canu_chrI;CNB_1a_Sdn_chrI	CNB	205701	230118	19034	insertion	0.007	205701;205701	230118;230118	19030;19039
chrI	AFH_canu_chrI;AFH_Sdn_chrI;CENPK1137D_chrI	AFH;CENPK1137D	205828	205853	295	insertion	0.014	205828;205828;205828	205853;205853;205853	295;295;295
chrI	AEH_canu_chrI;AEH_Sdn_chrI;AEL_canu_chrI;AIS_HP2_canu_chrI;APG_canu_chrI;APG_Sdn_chrI;ASB_HP1_canu_chrI;ASN_HP2_Sdn_chrI_1_HPv2;ATV_block88_canu_tig00000001;BAD_block71_Sdn_contig1;BCN_Sdn_chrI;BDH_1b_canu_chrI;BDH_1b_Sdn_chrI;BPG_canu_chrI;BPG_Sdn_chrI;CFC_canu_chrI;CKB_HP1_canu_chrI_1_HPv1;CKB_HP1_Sdn_chrI;CKB_HP2_canu_chrI_1_HPv2;CKB_HP2_Sdn_chrI	AEH;AEL;AIS;APG;ASB;ASN;ATV;BAD;BCN;BDH;BPG;CFC;CKB	205897	205925	680	contraction	0.092	205834;205834;205439;205834;205834;205834;206106;206374;205926;206509;206180;205969;205969;205834;205834;205834;205701;205701;205701;205701	205866;205866;205477;205866;205866;205866;206111;206381;205976;206528;206191;205995;205995;205866;205866;205853;205731;205731;205731;205731	778;778;983;778;778;778;535;263;220;656;281;649;649;778;778;251;915;915;915;915
chrI	CEL_1a_canu_chrI;CEL_1a_Sdn_chrI;CPI_1c_Sdn_chrI	CEL;CPI	205924	219193	169	insertion	0.014	205969;205969;205834	219192;219192;219194	174;174;158
chrI	ADE_canu_chrI;ADE_Sdn_chrI;AIE_Sdn_chrVI;AIS_Sdn_chrI;ANL_block33_canu_tig00000001;BBF_HP1_canu_chrI;BTE_block26_Sdn_utg0;BTE_block9_Sdn_contig1;CFC_block155_Sdn_contig1;CLL_canu_chrI;CLL_HP1_canu_chrI_1_HPv1;CLL_HP1_Sdn_chrI;CLL_Sdn_chrI;CLN_canu_chrI;CLN_Sdn_chrI;CMF_canu_chrI;CMF_HP1_canu_chrI;CMF_HP2_canu_chrI;CMF_Sdn_chrI;CPI_1c_Sdn_chrI;CPS_block79_canu_tig00000001	ADE;AIE;AIS;ANL;BBF;BTE;CFC;CLL;CLN;CMF;CPI;CPS	206223	219036	12813	deletion	0.085	206644;206644;206649;205498;206842;205701;205971;206935;206935;206011;205889;206574;206011;206299;206299;206011;206011;206011;206011;205834;205900	219192;219192;219079;219192;219185;219192;218966;218966;218966;218960;219004;218978;218960;218960;218960;218960;218960;218960;218960;219194;218960	12548;12548;12430;13694;12343;13491;12995;12031;12031;12949;13115;12404;12949;12661;12661;12949;12949;12949;12949;13360;13060
chrI	BCN_Sdn_chrI;CBM_HP1_Sdn_chrI_4_HPv1	BCN;CBM	206230	206570	818	insertion	0.014	206180;206279	206494;206646	793;843
chrI	BDM_1a_canu_chrI;BDM_1a_Sdn_chrI	BDM	206239	221179	14940	inversion	0.007	206239;206239	221179;221179	14940;14940
chrI	CBK_canu_chrI;CBK_Sdn_chrI	CBK	206279	206646	443	insertion	0.007	206279;206279	206646;206646	443;443
chrI	AMH_1a_canu_chrI;AMH_1a_Sdn_chrI	AMH	206283	206649	366	duplication	0.007	206283;206283	206649;206649	366;366
chrI	AMH_1a_canu_chrI;AMH_1a_Sdn_chrI	AMH	206283	206649	3009	insertion	0.007	206283;206283	206649;206649	3009;3009
chrI	AMH_1a_canu_chrI;JXXY161_chrI	AMH;JXXY161	206586	215102	8516	deletion	0.014	206649;206522	215102;215102	8453;8580
chrI	CDN_1a_canu_chrI;CDN_1a_Sdn_chrI	CDN	206640	206644	806	insertion	0.007	206636;206644	206644;206644	802;810
chrI	CLL_canu_chrI;CLL_Sdn_chrI	CLL	206644	218960	152	insertion	0.007	206644;206644	218960;218960	152;152
chrI	ADE_canu_chrI;ADE_Sdn_chrI	ADE	206644	219192	714	insertion	0.007	206644;206644	219192;219192	714;714
chrI	AIE_canu_chrVI;AIE_Sdn_chrVI	AIE	206649	219079	333	insertion	0.007	206649;206649	219079;219079	333;333
chrI	AIG_Sdn_chrI;ANL_block18_Sdn_utg0;ANL_block72_canu_tig00000001;BDC_1c_Sdn_chrI;BEM_block77_canu_contig1;BEM_block77_Sdn_utg0;BEM_canu_chrI;BEM_Sdn_chrI;CIC_HP1_canu_chrI_3	AIG;ANL;BDC;BEM;CIC	206819	206820	134	insertion	0.035	206824;206769;206829;206824;206784;206841;206841;206839;206824	206824;206776;206829;206824;206784;206841;206841;206841;206824	144;133;129;142;129;129;129;131;144
chrI	AFH_canu_chrI;AFH_Sdn_chrI;ALH_1b_canu_chrI;ALH_1b_Sdn_chrI;ANL_block72_canu_tig00000001;AVB_canu_chrI;AVB_Sdn_chrI;AVN_block85_Sdn_contig1;CBM_HP2_canu_chrI_3;CENPK1137D_chrI;CKB_HP1_canu_chrI_1_HPv1;CKB_HP1_Sdn_chrI	AFH;ALH;ANL;AVB;AVN;CBM;CENPK1137D;CKB	206846	206846	102	insertion	0.057	206837;206837;206837;206837;207021;206824;206824;206824;206824;206837;206824;206824	206837;206837;206837;206837;207023;206824;206824;206824;206824;206837;206824;206824	99;99;99;99;98;105;106;102;102;99;105;105
chrI	ANL_canu_chrI;ANL_Sdn_chrI;BBL_canu_chrI;BBL_Sdn_chrI	ANL;BBL	206892	206940	63	insertion	0.014	206776;206776;207007;207007	206839;206839;207040;207040	63;63;63;63
chrI	AEH_canu_chrI;AEH_Sdn_chrI;AEL_HP2_Sdn_chrI;AHG_canu_chrI;AIE_canu_chrI;AIE_Sdn_chrI;AIG_canu_chrI;ALS_1a_canu_chrI;ALS_1a_Sdn_chrI;ANL_block18_canu_contig1;ANL_block18_canu_contig1;ANL_block33_Sdn_contig1;ANM_block59_Sdn_contig1;ANM_block82_canu_contig1;ASN_HP1_Sdn_chrI;ASN_Sdn_chrI;AVB_canu_chrI;AVB_Sdn_chrI;AVN_block85_Sdn_contig1;BAG_1a_canu_chrI;BAG_1a_Sdn_chrI;BBT_block34_canu_tig00000001;B…	AEH;AEL;AHG;AIE;AIG;ALS;ANL;ANM;ASN;AVB;AVN;BAG;BBT;BGP;BLD;BPG;BPK;CBM;CFC;CGH;CIC;CKB;DBVPG6765;SK1;SX2;Y55	206985	207057	72	duplication	0.184	207007;207007;207007;207007;207007;207007;207007;207007;207007;206776;207007;206749;207007;207007;207007;207007;207007;207007;207007;207007;207007;207007;207007;207007;207007;207007;207007;207007;207007;207007;207007;206749;207007;206749;207007;207007;207007;207007;207007;207007;207007;207007;207007;207007;207007;207007	207078;207078;207078;207078;207078;207078;207078;207078;207078;206839;207068;206842;207078;207078;207078;207078;207078;207078;207072;207078;207078;207078;207078;207078;207078;207078;207078;207078;207078;207078;207078;206840;207078;206840;207078;207078;207078;207078;207078;207078;207078;207078;207078;207078;207078;207078	71;71;71;71;71;71;71;71;71;63;61;93;71;71;71;71;71;71;65;71;71;71;71;71;71;71;71;71;71;71;71;91;71;91;71;71;71;71;71;71;71;71;71;71;71;71
chrI	APG_canu_chrI;APG_Sdn_chrI	APG	207007	207078	217	insertion	0.007	207007;207007	207078;207078	217;217
chrI	ANL_Sdn_chrI;AVN_block85_canu_tig00000002	ANL;AVN	207043	230118	17299	insertion	0.014	207021;207065	230119;230118	17334;17264
chrI	ANL_Sdn_chrI;CGH_3_canu_chrI	ANL;CGH	207050	230118	23069	deletion	0.014	207021;207078	230119;230118	23098;23040
chrI	ANL_block33_Sdn_contig1;ASB_Sdn_chrI;CEQ_1a_canu_chrI;CQI_4a_canu_chrI;SK1_chrI	ANL;ASB;CEQ;CQI;SK1	207108	229154	22046	inversion	0.035	207067;204349;207072;210578;206472	230118;230118;230118;227708;227708	23051;25769;23046;17130;21236
chrI	CLN_canu_chrI;CLN_Sdn_chrI;CMF_canu_chrI;CMF_HP2_canu_chrI;CMF_HP2_Sdn_chrI_HPv2;CMF_Sdn_chrI	CLN;CMF	207623	207709	86	duplication	0.014	207623;207623;207623;207623;207623;207623	207709;207709;207709;207709;207709;207709	86;86;86;86;86;86
chrI	CPS_block55_canu_tig00000001;CPS_block62_canu_tig00000001;CPS_block62_Sdn_contig1	CPS	207952	227708	10449	insertion	0.007	207952;207952;207952	227708;227708;227708	10460;10445;10443
chrI	CPS_block55_canu_tig00000001;CPS_block62_canu_tig00000001;CPS_block62_Sdn_contig1	CPS	207952	227708	19756	deletion	0.007	207952;207952;207952	227708;227708;227708	19756;19756;19756
chrI	AVB_Sdn_chrI;BBF_HP2_Sdn_chrI;CGH_3_block11_Sdn_contig1	AVB;BBF;CGH	207971	230118	22147	deletion	0.021	208009;207952;207952	230119;230118;230118	22110;22166;22166
chrI	ANL_block18_Sdn_utg0;ANL_block72_canu_tig00000001;CGH_3_block11_canu_tig00000001;CGH_3_block11_Sdn_contig1;CLN_canu_chrI	ANL;CGH;CLN	207975	230118	16752	insertion	0.021	208009;208009;207952;207952;207952	230118;230118;230118;230118;230118	15971;15972;17106;16976;17735
chrI	AVB_Sdn_chrI;BBT_block36_Sdn_utg0;CGH_1_block61_canu_contig1;CKB_HP1_canu_chrI_1_HPv1	AVB;BBT;CGH;CKB	208003	230118	11658	insertion	0.028	208009;208009;207952;208041	230119;230118;230119;230118	11634;11700;11573;11725
chrI	AFH_canu_chrI;AFH_Sdn_chrI;ALH_1b_canu_chrI;ALH_1b_Sdn_chrI;BAQ_1a_canu_chrI;CENPK1137D_chrI;CKB_Sdn_chrI	AFH;ALH;BAQ;CENPK1137D;CKB	208041	219325	748	insertion	0.035	208041;208041;208041;208041;208041;208041;208041	219325;219325;219325;219325;219325;219325;219325	748;748;748;748;748;748;750
chrI	AFH_canu_chrI;AFH_Sdn_chrI;ALH_1b_canu_chrI;ALH_1b_Sdn_chrI;BAQ_1a_canu_chrI;CENPK1137D_chrI;CKB_Sdn_chrI	AFH;ALH;BAQ;CENPK1137D;CKB	208041	219325	11284	deletion	0.035	208041;208041;208041;208041;208041;208041;208041	219325;219325;219325;219325;219325;219325;219325	11284;11284;11284;11284;11284;11284;11284
[truncated: 4,575 more rows]

## Sheet: Supp Table 6
SNP and SV per strain
[truncated: 141 more rows]

## Sheet: Supp Table 7
SV expression data
[truncated: 2,809 more rows]

## Sheet: Supp Table 8
Aneuploidy in the ScRAP
[truncated: 41 more rows]

## Sheet: Supp Table 9
Aneuploidy at the population level
[truncated: 424 more rows]

[truncated: 8 more sheets: Supp Table 10, Supp Table 11, Supp Table 12, Supp Table 13, Supp Table 14, Supp Table 15, Supp Table 16, Supp Table 17]
